# Supplementary material for: Elucidating multifaceted targets of Marein in cerebral ischemia-reperfusion injury
Source: Front Chem. 2025 Oct 9;13:1651873. doi: 10.3389/fchem.2025.1651873 (PMC12547697; doi:10.3389/fchem.2025.1651873)
Supplement: Supplementary file 1 [file Table1.xlsx]

## Sheet: Table S1
Supplementary Table S1 Information for 101 potential targets of Marein
NO.	Gene ID	compound
1	AKR1B1	Marein
2	APP	Marein
3	SRD5A1	Marein
4	EPHX2	Marein
5	TYR	Marein
6	PTPN1	Marein
7	PRKCG	Marein
8	PRKCB	Marein
9	PRKCH	Marein
10	PRKACA	Marein
11	TDP1	Marein
12	SLC5A1	Marein
13	EDNRA	Marein
14	SLC5A4	Marein
15	SLC5A2	Marein
16	PRKCZ	Marein
17	VCP	Marein
18	TP53	Marein
19	PTGS1	Marein
20	PTGS2	Marein
21	ABCG2	Marein
22	ESR1	Marein
23	NOS2	Marein
24	ALOX5	Marein
25	TUBB1	Marein
26	CYP19A1	Marein
27	SLC28A3	Marein
28	CYSLTR2	Marein
29	TOP1	Marein
30	ODC1	Marein
31	PTPN2	Marein
32	EDNRB	Marein
33	F2	Marein
34	MMP2	Marein
35	MMP12	Marein
36	F7	Marein
37	MAOB	Marein
38	KISS1R	Marein
39	CHRNA7	Marein
40	TERT	Marein
41	ADORA1	Marein
42	PPARG	Marein
43	IKBKB	Marein
44	RARA	Marein
45	MCL1	Marein
46	PRKCA	Marein
47	ABCB1	Marein
48	ACHE	Marein
49	KIT	Marein
50	SRC	Marein
51	KDR	Marein
52	FGFR1	Marein
53	MET	Marein
54	MAOA	Marein
55	EGFR	Marein
56	PDPK1	Marein
57	CA2	Marein
58	CA1	Marein
59	BCHE	Marein
60	IMPDH2	Marein
61	CDK5R1	Marein
62	CDK5	Marein
63	KCNA3	Marein
64	PTGES	Marein
65	LCK	Marein
66	SNCA	Marein
67	HRH3	Marein
68	DRD2	Marein
69	DRD4	Marein
70	F3	Marein
71	CXCR4	Marein
72	EIF4A1	Marein
73	FLT1	Marein
74	HDAC2	Marein
75	FLT4	Marein
76	PDGFRA	Marein
77	AURKB	Marein
78	GSK3B	Marein
79	AURKC	Marein
80	AURKA	Marein
81	SLC6A3	Marein
82	MAPKAPK2	Marein
83	MAPKAPK5	Marein
84	GRM2	Marein
85	OPRM1	Marein
86	ATP1A1	Marein
87	TOP2A	Marein
88	COMT	Marein
89	TLR9	Marein
90	AMY1A	Marein
91	ELANE	Marein
92	PRKCQ	Marein
93	PTGER3	Marein
94	HRH2	Marein
95	HRH1	Marein
96	HSP90AA1	Marein
97	CA13	Marein
98	PTGER4	Marein
99	PTGER2	Marein
100	ESR2	Marein
101	TXN	Marein

## Sheet: Table S2
Supplementary Table S2 CIRI-related 1922 potential targets in 1 database
NO.	Gene ID	Database
1	APP	GeneCards
2	KRIT1	GeneCards
3	BDNF-AS	GeneCards
4	TNF	GeneCards
5	IL6	GeneCards
6	F2	GeneCards
7	CST3	GeneCards
8	COL4A1	GeneCards
9	GFAP	GeneCards
10	SOD1	GeneCards
11	ACE	GeneCards
12	ICAM1	GeneCards
13	F5	GeneCards
14	IL10	GeneCards
15	NOS3	GeneCards
16	SOD2-OT1	GeneCards
17	NOS2	GeneCards
18	MPO	GeneCards
19	PIK3CA	GeneCards
20	NLRP3	GeneCards
21	MTHFR	GeneCards
22	IL1B	GeneCards
23	CASP3	GeneCards
24	BDNF	GeneCards
25	H19	GeneCards
26	CRP	GeneCards
27	MAPT	GeneCards
28	PTEN	GeneCards
29	CBS	GeneCards
30	APOA1	GeneCards
31	FGA	GeneCards
32	HMOX1	GeneCards
33	TP53	GeneCards
34	CERNA3	GeneCards
35	CTNNB1	GeneCards
36	VWF	GeneCards
37	CXCL8	GeneCards
38	VEGFA	GeneCards
39	PLAT	GeneCards
40	TLR4	GeneCards
41	ALB	GeneCards
42	TGFB1	GeneCards
43	COL4A2	GeneCards
44	ENG	GeneCards
45	IL18	GeneCards
46	XDH	GeneCards
47	MMP9	GeneCards
48	CAT	GeneCards
49	PSEN1	GeneCards
50	THBD	GeneCards
51	SERPINC1	GeneCards
52	CCL2	GeneCards
53	IFNG	GeneCards
54	SERPINE1	GeneCards
55	EDN1	GeneCards
56	S100B	GeneCards
57	TNFRSF1A	GeneCards
58	SELP	GeneCards
59	HIF1A	GeneCards
60	BCL2	GeneCards
61	GRIN2B	GeneCards
62	EPO	GeneCards
63	MIR21	GeneCards
64	IGF1	GeneCards
65	MTOR	GeneCards
66	GAD1	GeneCards
67	INS	GeneCards
68	PLA2G6	GeneCards
69	AKT1	GeneCards
70	NOS1	GeneCards
71	MAPK1	GeneCards
72	NFE2L2	GeneCards
73	ENO2	GeneCards
74	SLC17A5	GeneCards
75	NPPB	GeneCards
76	F3	GeneCards
77	HMGB1	GeneCards
78	GAS5	GeneCards
79	SNCA	GeneCards
80	SLC2A1	GeneCards
81	PGR-AS1	GeneCards
82	AGTR1	GeneCards
83	PRNP	GeneCards
84	LCN2	GeneCards
85	SLC1A2	GeneCards
86	FLNA	GeneCards
87	SOD2	GeneCards
88	B2M	GeneCards
89	GJA1	GeneCards
90	JAK2	GeneCards
91	NGF	GeneCards
92	MB	GeneCards
93	HGF	GeneCards
94	KDR	GeneCards
95	CD36	GeneCards
96	TUG1	GeneCards
97	GPT	GeneCards
98	SELE	GeneCards
99	GDNF	GeneCards
100	PTGS2	GeneCards
101	CSF1R	GeneCards
102	TSC2	GeneCards
103	F8	GeneCards
104	AGT	GeneCards
105	ADAMTS13	GeneCards
106	HSPA4	GeneCards
107	EGFR	GeneCards
108	LINC02605	GeneCards
109	CYCS	GeneCards
110	SPTAN1	GeneCards
111	SMARCA4	GeneCards
112	AIFM1	GeneCards
113	NPPA	GeneCards
114	DNM1L	GeneCards
115	IL4	GeneCards
116	FMR1	GeneCards
117	ELANE	GeneCards
118	GRIN1	GeneCards
119	BAX	GeneCards
120	TH	GeneCards
121	KNG1	GeneCards
122	FAS	GeneCards
123	IL1A	GeneCards
124	FOS	GeneCards
125	GRIN2A	GeneCards
126	PARP1	GeneCards
127	MEF2C	GeneCards
128	FGF2	GeneCards
129	PDGFB	GeneCards
130	JUN	GeneCards
131	IL1RN	GeneCards
132	PROC	GeneCards
133	COL3A1	GeneCards
134	TLR2	GeneCards
135	MMP2	GeneCards
136	GP1BA	GeneCards
137	CDK5	GeneCards
138	MAPK14	GeneCards
139	ITGAM	GeneCards
140	ITGB3	GeneCards
141	CLU	GeneCards
142	NTRK1	GeneCards
143	STAT3	GeneCards
144	TEK	GeneCards
145	MAOA	GeneCards
146	MALAT1	GeneCards
147	CKB	GeneCards
148	KCNJ5	GeneCards
149	MIAT	GeneCards
150	PON1	GeneCards
151	CSF3	GeneCards
152	NTRK2	GeneCards
153	EGF	GeneCards
154	HSPB1	GeneCards
155	PIK3C2A	GeneCards
156	PSAP	GeneCards
157	PIK3CG	GeneCards
158	EGR1	GeneCards
159	CLCN2	GeneCards
160	VCAM1	GeneCards
161	HSPD1	GeneCards
162	CXCL12	GeneCards
163	MAPK8	GeneCards
164	EPRS1	GeneCards
165	PPARG	GeneCards
166	PRKN	GeneCards
167	AGER	GeneCards
168	MFN2	GeneCards
169	FGB	GeneCards
170	CREB1	GeneCards
171	TTN	GeneCards
172	RHOA	GeneCards
173	MIR494	GeneCards
174	CFH	GeneCards
175	MBP	GeneCards
176	ESR1	GeneCards
177	MIR155	GeneCards
178	SMAD4	GeneCards
179	SLC6A4	GeneCards
180	CASP9	GeneCards
181	AQP4	GeneCards
182	SETD2	GeneCards
183	FLT1	GeneCards
184	CTLA4	GeneCards
185	ANGPT1	GeneCards
186	LPL	GeneCards
187	MIR125A	GeneCards
188	RAC1	GeneCards
189	SLC6A3	GeneCards
190	F13A1	GeneCards
191	IL2	GeneCards
192	GSK3B	GeneCards
193	SYNGAP1	GeneCards
194	CACNA1C	GeneCards
195	ATM	GeneCards
196	ADORA2A	GeneCards
197	PWAR1	GeneCards
198	MIR146A	GeneCards
199	REN	GeneCards
200	SIRT1	GeneCards
201	MIR126	GeneCards
202	IL17A	GeneCards
203	C3	GeneCards
204	COMT	GeneCards
205	HAVCR1	GeneCards
206	AKT3	GeneCards
207	MAP2	GeneCards
208	NAGLU	GeneCards
209	GLUL	GeneCards
210	F10	GeneCards
211	HPRT1	GeneCards
212	CXCR4	GeneCards
213	ABCC8	GeneCards
214	MIR210	GeneCards
215	GSR	GeneCards
216	PDHA1	GeneCards
217	CLDN5	GeneCards
218	LEP	GeneCards
219	SHH	GeneCards
220	VCP	GeneCards
221	GRN	GeneCards
222	SPP1	GeneCards
223	MIR133B	GeneCards
224	CP	GeneCards
225	ARG1	GeneCards
226	TGFB2	GeneCards
227	PVT1	GeneCards
228	NOTCH1	GeneCards
229	NEFL	GeneCards
230	FGFR2	GeneCards
231	CD40LG	GeneCards
232	SNHG14	GeneCards
233	ATP7A	GeneCards
234	ADM	GeneCards
235	ITGB2	GeneCards
236	GRIK2	GeneCards
237	CXCL10	GeneCards
238	ATP1A2	GeneCards
239	ACTB	GeneCards
240	OSMR	GeneCards
241	SERPINI1	GeneCards
242	SMAD2	GeneCards
243	CTSD	GeneCards
244	AGTR2	GeneCards
245	TGFBR2	GeneCards
246	ADORA1	GeneCards
247	VLDLR	GeneCards
248	HSPA5	GeneCards
249	SLC1A3	GeneCards
250	CHAT	GeneCards
251	THBS1	GeneCards
252	ADA	GeneCards
253	LRP1	GeneCards
254	APOH	GeneCards
255	CALCA	GeneCards
256	HSPG2	GeneCards
257	AIF1	GeneCards
258	DLG4	GeneCards
259	LDLR	GeneCards
260	ADIPOQ	GeneCards
261	MAPK3	GeneCards
262	PAK3	GeneCards
263	STAT1	GeneCards
264	CDKN2A	GeneCards
265	ACHE	GeneCards
266	ODC1	GeneCards
267	APOB	GeneCards
268	PLG	GeneCards
269	CDKN2B-AS1	GeneCards
270	TIMP1	GeneCards
271	MIF	GeneCards
272	HSPA8	GeneCards
273	CASP1	GeneCards
274	ACTA2	GeneCards
275	NFKB1	GeneCards
276	SELL	GeneCards
277	HSPA1A	GeneCards
278	PVALB	GeneCards
279	BCL2L1	GeneCards
280	ALOX5	GeneCards
281	GCH1	GeneCards
282	CALR	GeneCards
283	TXN	GeneCards
284	NPY	GeneCards
285	PINK1	GeneCards
286	ENTPD1	GeneCards
287	MIR17	GeneCards
288	ANGPT2	GeneCards
289	BRCA2	GeneCards
290	CPT2	GeneCards
291	CCL3	GeneCards
292	PARK7	GeneCards
293	HTR2A	GeneCards
294	SQSTM1	GeneCards
295	IDH1	GeneCards
296	ITPR1	GeneCards
297	HMGCR	GeneCards
298	TNNT2	GeneCards
299	CSF2	GeneCards
300	MIR140	GeneCards
301	COL6A2	GeneCards
302	PTPN11	GeneCards
303	SLC9A1	GeneCards
304	ALDH5A1	GeneCards
305	G6PD	GeneCards
306	IGF1R	GeneCards
307	DRD2	GeneCards
308	SMPD1	GeneCards
309	PDP1	GeneCards
310	OCLN	GeneCards
311	CHKA	GeneCards
312	TSPO	GeneCards
313	AIMP1	GeneCards
314	ADRB2	GeneCards
315	PLA2G2A	GeneCards
316	PLAU	GeneCards
317	CCND1	GeneCards
318	MAP2K1	GeneCards
319	TGFBR1	GeneCards
320	ATP7B	GeneCards
321	MIR145	GeneCards
322	MIR98	GeneCards
323	MEG3	GeneCards
324	TIMP3	GeneCards
325	SDHB	GeneCards
326	IL33	GeneCards
327	MBL2	GeneCards
328	CXCL2	GeneCards
329	SERPINA1	GeneCards
330	FGF23	GeneCards
331	CSF1	GeneCards
332	BMP6	GeneCards
333	MIR320A	GeneCards
334	LAMA2	GeneCards
335	SNHG12	GeneCards
336	SERPINA3	GeneCards
337	CCL5	GeneCards
338	LTA	GeneCards
339	CASP8	GeneCards
340	PECAM1	GeneCards
341	HP	GeneCards
342	KMT2D	GeneCards
343	KLF4	GeneCards
344	LMNA	GeneCards
345	MIR211	GeneCards
346	CAMK2G	GeneCards
347	MLC1	GeneCards
348	EIF2AK3	GeneCards
349	PGK1	GeneCards
350	KCNMA1	GeneCards
351	MME	GeneCards
352	COL1A1	GeneCards
353	ABCA1	GeneCards
354	SCN5A	GeneCards
355	YRDC	GeneCards
356	SMARCAL1	GeneCards
357	ARID1B	GeneCards
358	CACNA1B	GeneCards
359	NF2	GeneCards
360	PCNA	GeneCards
361	LAMB1	GeneCards
362	ITGA2B	GeneCards
363	CD40	GeneCards
364	PRF1	GeneCards
365	EZH2	GeneCards
366	GAPDH	GeneCards
367	NES	GeneCards
368	PF4	GeneCards
369	MIR451A	GeneCards
370	CD46	GeneCards
371	PPARA	GeneCards
372	GLS	GeneCards
373	KCNA2	GeneCards
374	LOX	GeneCards
375	SRC	GeneCards
376	NEAT1	GeneCards
377	GPX4	GeneCards
378	CXCL1	GeneCards
379	ANXA5	GeneCards
380	TNNI3	GeneCards
381	CYP2C19	GeneCards
382	NDUFS4	GeneCards
383	FOXP2	GeneCards
384	MT-CYB	GeneCards
385	INSR	GeneCards
386	TERT	GeneCards
387	CDC42	GeneCards
388	ACSL4	GeneCards
389	SLC1A1	GeneCards
390	IL13	GeneCards
391	CYBB	GeneCards
392	GDF15	GeneCards
393	PTGS1	GeneCards
394	HTRA2	GeneCards
395	FUS	GeneCards
396	TJP1	GeneCards
397	UCP2	GeneCards
398	AVP	GeneCards
399	TRA-TGC7-1	GeneCards
400	ADNP	GeneCards
401	ABCB1	GeneCards
402	ERCC2	GeneCards
403	MIR7-3HG	GeneCards
404	DHCR7	GeneCards
405	LRRK2	GeneCards
406	MIR29A	GeneCards
407	ABAT	GeneCards
408	MAPK10	GeneCards
409	AQP1	GeneCards
410	NTN1	GeneCards
411	CKM	GeneCards
412	DNMT1	GeneCards
413	ABCC9	GeneCards
414	TGIF1	GeneCards
415	LONP1	GeneCards
416	MMP1	GeneCards
417	PDYN	GeneCards
418	MYC	GeneCards
419	FABP3	GeneCards
420	SNAP25	GeneCards
421	COX5A	GeneCards
422	SLC8A1	GeneCards
423	IKBKG	GeneCards
424	MYD88	GeneCards
425	P2RY12	GeneCards
426	EPOR	GeneCards
427	CDKN1A	GeneCards
428	BECN1	GeneCards
429	COL18A1	GeneCards
430	GAL	GeneCards
431	SOD3	GeneCards
432	SLC12A5	GeneCards
433	CD34	GeneCards
434	CTSB	GeneCards
435	TRIM8	GeneCards
436	KEAP1	GeneCards
437	SST	GeneCards
438	VTN	GeneCards
439	TF	GeneCards
440	FN1	GeneCards
441	CNTF	GeneCards
442	CDH5	GeneCards
443	HSP90AA1	GeneCards
444	SLC25A4	GeneCards
445	DAPK1	GeneCards
446	NLGN3	GeneCards
447	IDO1	GeneCards
448	MPL	GeneCards
449	MIR142	GeneCards
450	F11	GeneCards
451	BAD	GeneCards
452	SLC12A2	GeneCards
453	THPO	GeneCards
454	ACE2	GeneCards
455	BLVRB	GeneCards
456	CNR1	GeneCards
457	TIMP2	GeneCards
458	GJB1	GeneCards
459	PNPO	GeneCards
460	MIR144	GeneCards
461	CASR	GeneCards
462	LRP2	GeneCards
463	MIR34A	GeneCards
464	PRKCG	GeneCards
465	C5	GeneCards
466	MIR146B	GeneCards
467	CDKN3	GeneCards
468	TNFRSF1B	GeneCards
469	ADCYAP1	GeneCards
470	CCR2	GeneCards
471	CD55	GeneCards
472	RELA	GeneCards
473	VHL	GeneCards
474	KCNJ11	GeneCards
475	USP18	GeneCards
476	BRD4	GeneCards
477	BMP4	GeneCards
478	GABBR2	GeneCards
479	MIR150	GeneCards
480	NGB	GeneCards
481	PIK3R1	GeneCards
482	BCHE	GeneCards
483	POMC	GeneCards
484	PLA2G7	GeneCards
485	BMP2	GeneCards
486	SNORD15A	GeneCards
487	FASLG	GeneCards
488	CD274	GeneCards
489	MIR221	GeneCards
490	NOX4	GeneCards
491	MIR22	GeneCards
492	MIR23A	GeneCards
493	MIRLET7B	GeneCards
494	TRPV1	GeneCards
495	BSCL2	GeneCards
496	CAV1	GeneCards
497	SCARNA5	GeneCards
498	ALDH2	GeneCards
499	MIR486-1	GeneCards
500	MYH7	GeneCards
501	IGF2	GeneCards
502	NTF3	GeneCards
503	HSPB2	GeneCards
504	ITGB1	GeneCards
505	GHRL	GeneCards
506	PTK2B	GeneCards
507	NOL3	GeneCards
508	GFER	GeneCards
509	ECE1	GeneCards
510	MAPK8IP1	GeneCards
511	MIR124-1	GeneCards
512	MIRLET7C	GeneCards
513	PRKCE	GeneCards
514	CX3CR1	GeneCards
515	PROCR	GeneCards
516	OLR1	GeneCards
517	NEU1	GeneCards
518	ATP1A1	GeneCards
519	DNAH8	GeneCards
520	MIR9-1	GeneCards
521	YAP1	GeneCards
522	CR1	GeneCards
523	LGALS3	GeneCards
524	ADORA3	GeneCards
525	HSPB6	GeneCards
526	CUL3	GeneCards
527	RPS27A	GeneCards
528	CFTR	GeneCards
529	TNFRSF11B	GeneCards
530	IL5	GeneCards
531	GRIA1	GeneCards
532	CCR5	GeneCards
533	CLCN3	GeneCards
534	MIR15A	GeneCards
535	IL1R1	GeneCards
536	TAC1	GeneCards
537	PTPRC	GeneCards
538	ADK	GeneCards
539	HCRT	GeneCards
540	ADAM17	GeneCards
541	GLUD1	GeneCards
542	HBEGF	GeneCards
543	FOXO3	GeneCards
544	EDNRB	GeneCards
545	RYR1	GeneCards
546	VCAN	GeneCards
547	PPARGC1A	GeneCards
548	ASIC1	GeneCards
549	HOTAIR	GeneCards
550	NR4A2	GeneCards
551	PTK2	GeneCards
552	EDNRA	GeneCards
553	CCN2	GeneCards
554	NGFR	GeneCards
555	XIAP	GeneCards
556	ADAM10	GeneCards
557	ABCB7	GeneCards
558	SELPLG	GeneCards
559	CRH	GeneCards
560	A2M	GeneCards
561	SNHG1	GeneCards
562	RAF1	GeneCards
563	NOTCH2	GeneCards
564	IGFBP3	GeneCards
565	REST	GeneCards
566	IL15	GeneCards
567	ACTG1	GeneCards
568	STING1	GeneCards
569	CHI3L1	GeneCards
570	IL6R	GeneCards
571	STUB1	GeneCards
572	JAG1	GeneCards
573	IL2RA	GeneCards
574	YWHAG	GeneCards
575	DDIT3	GeneCards
576	KCNQ1OT1	GeneCards
577	F2R	GeneCards
578	GNA11	GeneCards
579	LIF	GeneCards
580	TRAF6	GeneCards
581	FTO	GeneCards
582	MIR34C	GeneCards
583	IRS1	GeneCards
584	MIR24-1	GeneCards
585	KITLG	GeneCards
586	MT-CO1	GeneCards
587	MCU	GeneCards
588	JAK1	GeneCards
589	MAP3K5	GeneCards
590	MIR29B1	GeneCards
591	BMP7	GeneCards
592	NR3C1	GeneCards
593	CBL	GeneCards
594	ADRB1	GeneCards
595	G6PC1	GeneCards
596	CX3CL1	GeneCards
597	CD47	GeneCards
598	TOMM40	GeneCards
599	AHSG	GeneCards
600	HSPB8	GeneCards
601	PPP2CA	GeneCards
602	OPA1	GeneCards
603	TBK1	GeneCards
604	MIR15B	GeneCards
605	CDON	GeneCards
606	MIR122	GeneCards
607	MYBPC3	GeneCards
608	AKR1B1	GeneCards
609	CELF2	GeneCards
610	UCN	GeneCards
611	NT5E	GeneCards
612	CXCR2	GeneCards
613	SNHG6	GeneCards
614	MIR214	GeneCards
615	TAT	GeneCards
616	GATA4	GeneCards
617	CAMK2A	GeneCards
618	MIR125B1	GeneCards
619	RTN4	GeneCards
620	PNP	GeneCards
621	FABP1	GeneCards
622	SH2B3	GeneCards
623	MIR128-1	GeneCards
624	DES	GeneCards
625	NFKBIA	GeneCards
626	SIRT3	GeneCards
627	BCKDHB	GeneCards
628	GCG	GeneCards
629	FGF1	GeneCards
630	MIR181C	GeneCards
631	MIR532	GeneCards
632	AKT2	GeneCards
633	ADCY10	GeneCards
634	MIR30A	GeneCards
635	MIR132	GeneCards
636	FGF7	GeneCards
637	TRPV4	GeneCards
638	NRG1	GeneCards
639	VIP	GeneCards
640	MIR27A	GeneCards
641	TNC	GeneCards
642	PRKDC	GeneCards
643	GCK	GeneCards
644	BRCC3	GeneCards
645	C5AR1	GeneCards
646	AOC3	GeneCards
647	SOCS1	GeneCards
648	LTF	GeneCards
649	SMN1	GeneCards
650	FABP2	GeneCards
651	MIR143	GeneCards
652	RETN	GeneCards
653	USP7	GeneCards
654	GGT1	GeneCards
655	KIT	GeneCards
656	PRKAA2	GeneCards
657	MIR499A	GeneCards
658	KL	GeneCards
659	CCK	GeneCards
660	CACNA1H	GeneCards
661	MLH1	GeneCards
662	GUSB	GeneCards
663	BRCA1	GeneCards
664	FBXW7	GeneCards
665	MYH6	GeneCards
666	ATF3	GeneCards
667	CRYAB	GeneCards
668	ARF1	GeneCards
669	GPR31	GeneCards
670	DNM2	GeneCards
671	TFPI	GeneCards
672	MAOB	GeneCards
673	PAK1	GeneCards
674	ERN1	GeneCards
675	SP1	GeneCards
676	HADHA	GeneCards
677	KCNQ1	GeneCards
678	PWAR4	GeneCards
679	WT1	GeneCards
680	HDAC9	GeneCards
681	SLC16A1	GeneCards
682	CASP2	GeneCards
683	APEX1	GeneCards
684	CAPN1	GeneCards
685	IL12A	GeneCards
686	EIF2S1	GeneCards
687	FCGR3B	GeneCards
688	MDM2	GeneCards
689	PRKCD	GeneCards
690	NAXE	GeneCards
691	GOT2	GeneCards
692	ANXA1	GeneCards
693	TRE-TTC3-1	GeneCards
694	IL22	GeneCards
695	SOCS3	GeneCards
696	DIAPH1	GeneCards
697	XRCC1	GeneCards
698	ABCG2	GeneCards
699	FADD	GeneCards
700	CYP2C9	GeneCards
701	RIPK1	GeneCards
702	NQO1	GeneCards
703	FGF4	GeneCards
704	PCSK9	GeneCards
705	CFLAR	GeneCards
706	CD44	GeneCards
707	FOXO1	GeneCards
708	GPX3	GeneCards
709	HDAC1	GeneCards
710	PDE5A	GeneCards
711	PIK3CB	GeneCards
712	TNFAIP3	GeneCards
713	SULT1A3	GeneCards
714	SGK1	GeneCards
715	F12	GeneCards
716	OPRM1	GeneCards
717	ATP2A2	GeneCards
718	ATF6	GeneCards
719	ATR	GeneCards
720	PTX3	GeneCards
721	EIF4G1	GeneCards
722	ACTC1	GeneCards
723	NR3C2	GeneCards
724	EPAS1	GeneCards
725	TRPC6	GeneCards
726	YY1	GeneCards
727	IRF1	GeneCards
728	SDHA	GeneCards
729	OIP5-AS1	GeneCards
730	IL11	GeneCards
731	GRIA4	GeneCards
732	APLN	GeneCards
733	MUC1	GeneCards
734	GSTP1	GeneCards
735	FOXC1	GeneCards
736	MIR208B	GeneCards
737	SPARC	GeneCards
738	PRKAG2	GeneCards
739	CD14	GeneCards
740	IL7	GeneCards
741	PRKG1	GeneCards
742	CHRNA7	GeneCards
743	SOX9	GeneCards
744	BCL2L11	GeneCards
745	MMP14	GeneCards
746	GSTM1	GeneCards
747	PLAUR	GeneCards
748	TXN2	GeneCards
749	PRKCA	GeneCards
750	CD59	GeneCards
751	IL3	GeneCards
752	WDR26	GeneCards
753	PAX2	GeneCards
754	ATP2B4	GeneCards
755	CTSL	GeneCards
756	MIR106B	GeneCards
757	SERPINF2	GeneCards
758	HAMP	GeneCards
759	S1PR1	GeneCards
760	HULC	GeneCards
761	IL1RAPL2	GeneCards
762	GH1	GeneCards
763	TGM2	GeneCards
764	MSX2	GeneCards
765	RYR2	GeneCards
766	MIR93	GeneCards
767	CYBA	GeneCards
768	BSG	GeneCards
769	NOD2	GeneCards
770	SOX2-OT	GeneCards
771	CPT1A	GeneCards
772	CTSG	GeneCards
773	LAMA1	GeneCards
774	MLYCD	GeneCards
775	HTR3A	GeneCards
776	VDR	GeneCards
777	RHOB	GeneCards
778	MIR216A	GeneCards
779	NINJ1	GeneCards
780	UCA1	GeneCards
781	IGFBP2	GeneCards
782	APOC3	GeneCards
783	MIR199A1	GeneCards
784	XBP1	GeneCards
785	TBXA2R	GeneCards
786	EPX	GeneCards
787	MIR193A	GeneCards
788	MT-CO3	GeneCards
789	SLC18A2	GeneCards
790	NR4A1	GeneCards
791	NAMPT	GeneCards
792	C4A	GeneCards
793	PRDX1	GeneCards
794	EPHA4	GeneCards
795	SOS1	GeneCards
796	MIR222	GeneCards
797	MIR18A	GeneCards
798	HDAC6	GeneCards
799	SIGMAR1	GeneCards
800	NCF1	GeneCards
801	ACP1	GeneCards
802	EPHA3	GeneCards
803	C1S	GeneCards
804	TRPM7	GeneCards
805	SLC8A2	GeneCards
806	DLD	GeneCards
807	MIR496	GeneCards
808	UMOD	GeneCards
809	NID1	GeneCards
810	EPHB2	GeneCards
811	ERBB4	GeneCards
812	MIR130A	GeneCards
813	CPOX	GeneCards
814	ATF4	GeneCards
815	COL6A3	GeneCards
816	BDKRB2	GeneCards
817	ANO1	GeneCards
818	AXL	GeneCards
819	IFNB1	GeneCards
820	MIR141	GeneCards
821	ATF2	GeneCards
822	ATP5F1E	GeneCards
823	KDM1A	GeneCards
824	GRM5	GeneCards
825	HABP2	GeneCards
826	ATG7	GeneCards
827	GPX1	GeneCards
828	CASP7	GeneCards
829	ADAMTSL1	GeneCards
830	TGFA	GeneCards
831	VEGFC	GeneCards
832	PDE3A	GeneCards
833	PRKCZ	GeneCards
834	APAF1	GeneCards
835	S100A9	GeneCards
836	LOC654780	GeneCards
837	MAP2K4	GeneCards
838	ATP5F1A	GeneCards
839	TIAM1	GeneCards
840	HMOX2	GeneCards
841	TRPM4	GeneCards
842	CKMT2	GeneCards
843	AHSP	GeneCards
844	MIR25	GeneCards
845	GREM1	GeneCards
846	DCN	GeneCards
847	TFRC	GeneCards
848	PRKACA	GeneCards
849	MAFB	GeneCards
850	CS	GeneCards
851	PDE4A	GeneCards
852	TACR1	GeneCards
853	DLX6-AS1	GeneCards
854	MIR195	GeneCards
855	TNXB	GeneCards
856	PPIF	GeneCards
857	HAVCR2	GeneCards
858	CYP2E1	GeneCards
859	KRT18	GeneCards
860	SLC18A3	GeneCards
861	SNHG7	GeneCards
862	EPHA2	GeneCards
863	CHGA	GeneCards
864	CAST	GeneCards
865	ABL1	GeneCards
866	MIR342	GeneCards
867	XIST	GeneCards
868	SERPINF1	GeneCards
869	PTGIS	GeneCards
870	SGCB	GeneCards
871	PRKCB	GeneCards
872	NHERF2	GeneCards
873	MMP13	GeneCards
874	MIR328	GeneCards
875	AASS	GeneCards
876	VDAC1	GeneCards
877	FASN	GeneCards
878	CXCL9	GeneCards
879	BAG1	GeneCards
880	NCAM1	GeneCards
881	PANX1	GeneCards
882	MIR30B	GeneCards
883	CTSS	GeneCards
884	BCKDK	GeneCards
885	CXCR3	GeneCards
886	BTG2	GeneCards
887	AGRN	GeneCards
888	MMP8	GeneCards
889	SAA1	GeneCards
890	PTGDS	GeneCards
891	CA2	GeneCards
892	ROBO1	GeneCards
893	SLC2A3	GeneCards
894	MT-ND2	GeneCards
895	CSNK2A1	GeneCards
896	ANK3	GeneCards
897	MANF	GeneCards
898	EIF4A2	GeneCards
899	CYP27B1	GeneCards
900	MIR191	GeneCards
901	RIPK3	GeneCards
902	HNF1A-AS1	GeneCards
903	TKT	GeneCards
904	CFB	GeneCards
905	MIRLET7A1	GeneCards
906	MIR137	GeneCards
907	MIR455	GeneCards
908	DPP4	GeneCards
909	CAMK4	GeneCards
910	MIR335	GeneCards
911	FYN	GeneCards
912	P2RX7	GeneCards
913	KCNA3	GeneCards
914	BTK	GeneCards
915	FABP12	GeneCards
916	FCGR3A	GeneCards
917	BGN	GeneCards
918	E2F1	GeneCards
919	DPYSL2	GeneCards
920	SNHG4	GeneCards
921	EIF4E	GeneCards
922	HRH1	GeneCards
923	FGF21	GeneCards
924	AGGF1	GeneCards
925	MICU1	GeneCards
926	MGAM	GeneCards
927	MAP3K11	GeneCards
928	MIR485	GeneCards
929	SLC6A9	GeneCards
930	ANXA2	GeneCards
931	SLC6A19	GeneCards
932	HCP5	GeneCards
933	CYP1B1	GeneCards
934	CAV3	GeneCards
935	HBG2	GeneCards
936	IL9	GeneCards
937	SI	GeneCards
938	HSP90AB1	GeneCards
939	SDC1	GeneCards
940	GZMB	GeneCards
941	AMPD1	GeneCards
942	ELAVL1	GeneCards
943	S100A8	GeneCards
944	MIR127	GeneCards
945	MAP3K7	GeneCards
946	BIRC5	GeneCards
947	TNFSF11	GeneCards
948	WNT5A	GeneCards
949	TRIM72	GeneCards
950	EPHX2	GeneCards
951	BNIP3	GeneCards
952	HNF1A	GeneCards
953	MIR204	GeneCards
954	GSS	GeneCards
955	HAX1	GeneCards
956	OPRD1	GeneCards
957	ENO1	GeneCards
958	MIR149	GeneCards
959	MIR16-1	GeneCards
960	HADHB	GeneCards
961	MIR181A2	GeneCards
962	POSTN	GeneCards
963	MIR19A	GeneCards
964	CEACAM1	GeneCards
965	EEF2	GeneCards
966	CTF1	GeneCards
967	NRP1	GeneCards
968	TNFSF12	GeneCards
969	IRS2	GeneCards
970	NR1H2	GeneCards
971	STK11	GeneCards
972	AMBP	GeneCards
973	MIR24-2	GeneCards
974	KLK1	GeneCards
975	MIR381	GeneCards
976	SNX10	GeneCards
977	PRKAA1	GeneCards
978	SLPI	GeneCards
979	CAMK2B	GeneCards
980	PXN	GeneCards
981	CAPN5	GeneCards
982	NSF	GeneCards
983	MERTK	GeneCards
984	ITGAL	GeneCards
985	TRAF3	GeneCards
986	AMD1	GeneCards
987	PNPLA8	GeneCards
988	CALM2	GeneCards
989	EPCAM	GeneCards
990	HSP90B1	GeneCards
991	ITGA4	GeneCards
992	COL6A1	GeneCards
993	CELSR1	GeneCards
994	FLNC	GeneCards
995	APRT	GeneCards
996	ISG15	GeneCards
997	IRAK1	GeneCards
998	CAPN2	GeneCards
999	MIR133A1	GeneCards
1000	SNHG16	GeneCards
1001	CD80	GeneCards
1002	UTS2	GeneCards
1003	AIM2	GeneCards
1004	DUSP1	GeneCards
1005	THBS2	GeneCards
1006	CHUK	GeneCards
1007	MIR30C1	GeneCards
1008	MIR125B2	GeneCards
1009	SIRT6	GeneCards
1010	PROM1	GeneCards
1011	PPIG	GeneCards
1012	NPPC	GeneCards
1013	P4HB	GeneCards
1014	MIR324	GeneCards
1015	HRH2	GeneCards
1016	PPARD	GeneCards
1017	PLA2G4A	GeneCards
1018	CALM1	GeneCards
1019	PKD2	GeneCards
1020	DNASE1	GeneCards
1021	SCARB1	GeneCards
1022	LRG1	GeneCards
1023	MIR10A	GeneCards
1024	AHR	GeneCards
1025	FKBP1A	GeneCards
1026	CIITA	GeneCards
1027	MAPK9	GeneCards
1028	RUNX2	GeneCards
1029	C3AR1	GeneCards
1030	IL23A	GeneCards
1031	SLC9A3	GeneCards
1032	PPM1D	GeneCards
1033	TRAP1	GeneCards
1034	RNY3	GeneCards
1035	GRIK1	GeneCards
1036	PROS1	GeneCards
1037	IGFBP7	GeneCards
1038	LDHA	GeneCards
1039	ADORA2B	GeneCards
1040	GPNMB	GeneCards
1041	PTPA	GeneCards
1042	LINGO1	GeneCards
1043	TOLLIP	GeneCards
1044	KCNJ1	GeneCards
1045	CUL4A	GeneCards
1046	TUBA1B	GeneCards
1047	IKZF1	GeneCards
1048	ACTA1	GeneCards
1049	P2RY1	GeneCards
1050	PAPPA	GeneCards
1051	MIR139	GeneCards
1052	MIRLET7F1	GeneCards
1053	TFG	GeneCards
1054	ANK2	GeneCards
1055	GLO1	GeneCards
1056	BLOC1S1	GeneCards
1057	SIRT2	GeneCards
1058	FRAS1	GeneCards
1059	RMRP	GeneCards
1060	RORA	GeneCards
1061	FLRT3	GeneCards
1062	LTBP4	GeneCards
1063	ORAI1	GeneCards
1064	CHRFAM7A	GeneCards
1065	AOC1	GeneCards
1066	ALDOA	GeneCards
1067	CD163	GeneCards
1068	MIR106A	GeneCards
1069	CEBPA	GeneCards
1070	OTUD5	GeneCards
1071	CPB2	GeneCards
1072	GNAI1	GeneCards
1073	RPS6KB1	GeneCards
1074	DUSP6	GeneCards
1075	PER2	GeneCards
1076	GSTT1	GeneCards
1077	TXNIP	GeneCards
1078	COX4I1	GeneCards
1079	PTGER4	GeneCards
1080	ROCK2	GeneCards
1081	LEPR	GeneCards
1082	LBP	GeneCards
1083	ADPRS	GeneCards
1084	MIR181D	GeneCards
1085	SLC22A2	GeneCards
1086	APLNR	GeneCards
1087	CYP2J2	GeneCards
1088	FOXC2	GeneCards
1089	NDUFA13	GeneCards
1090	MIR92A1	GeneCards
1091	RMST	GeneCards
1092	MAP3K1	GeneCards
1093	SLC5A6	GeneCards
1094	SLC25A3	GeneCards
1095	SYK	GeneCards
1096	TFEB	GeneCards
1097	ITGA7	GeneCards
1098	MIR9-2HG	GeneCards
1099	CNR2	GeneCards
1100	CASP6	GeneCards
1101	TIGAR	GeneCards
1102	CDK5R1	GeneCards
1103	WNT3A	GeneCards
1104	CHRM2	GeneCards
1105	IL18R1	GeneCards
1106	GSDMD	GeneCards
1107	HYOU1	GeneCards
1108	MIR182	GeneCards
1109	MASP2	GeneCards
1110	ZC3H12A	GeneCards
1111	MIR188	GeneCards
1112	VEGFB	GeneCards
1113	TNFRSF12A	GeneCards
1114	BAK1	GeneCards
1115	RUNX1	GeneCards
1116	SESN2	GeneCards
1117	CNPY3	GeneCards
1118	MIR134	GeneCards
1119	SLC6A2	GeneCards
1120	PPIA	GeneCards
1121	MIR107	GeneCards
1122	SLIT2	GeneCards
1123	RACK1	GeneCards
1124	ROCK1	GeneCards
1125	CD69	GeneCards
1126	MAP4K2	GeneCards
1127	MAP2K3	GeneCards
1128	C1R	GeneCards
1129	MIR379	GeneCards
1130	TRAF2	GeneCards
1131	IL37	GeneCards
1132	APOD	GeneCards
1133	MIR503	GeneCards
1134	IL7R	GeneCards
1135	GRK2	GeneCards
1136	RIPK2	GeneCards
1137	IL6ST	GeneCards
1138	MIR199B	GeneCards
1139	HECTD4	GeneCards
1140	CA1	GeneCards
1141	OPRK1	GeneCards
1142	GAST	GeneCards
1143	DUSP19	GeneCards
1144	SLC11A2	GeneCards
1145	CD86	GeneCards
1146	PRDX6	GeneCards
1147	NEDD4	GeneCards
1148	KCNJ2	GeneCards
1149	MIR409	GeneCards
1150	MT3	GeneCards
1151	KCNH2	GeneCards
1152	MIR590	GeneCards
1153	PPP1R1B	GeneCards
1154	THY1	GeneCards
1155	MT-TK	GeneCards
1156	IL16	GeneCards
1157	OGG1	GeneCards
1158	TBXAS1	GeneCards
1159	YWHAB	GeneCards
1160	METTL3	GeneCards
1161	MIR186	GeneCards
1162	MRE11	GeneCards
1163	ALDH9A1	GeneCards
1164	PDGFA	GeneCards
1165	UNC5B	GeneCards
1166	DAXX	GeneCards
1167	STAT5B	GeneCards
1168	PRDX5	GeneCards
1169	JMJD1C	GeneCards
1170	MEF2A	GeneCards
1171	MIR378A	GeneCards
1172	ANPEP	GeneCards
1173	INA	GeneCards
1174	NLRP1	GeneCards
1175	EGR2	GeneCards
1176	TRPA1	GeneCards
1177	PNOC	GeneCards
1178	CHEK2	GeneCards
1179	ARF6	GeneCards
1180	SLC22A8	GeneCards
1181	DIABLO	GeneCards
1182	RNASE3	GeneCards
1183	TNFSF10	GeneCards
1184	MIR20B	GeneCards
1185	HPX	GeneCards
1186	MIR203A	GeneCards
1187	THBS4	GeneCards
1188	CXCL16	GeneCards
1189	CHEK1	GeneCards
1190	SLC29A1	GeneCards
1191	MIR206	GeneCards
1192	MIR130B	GeneCards
1193	LIN28A	GeneCards
1194	SIRPA	GeneCards
1195	C4B	GeneCards
1196	PTGER3	GeneCards
1197	MIR124-3	GeneCards
1198	IQGAP1	GeneCards
1199	MIR30C2	GeneCards
1200	ITGAV	GeneCards
1201	NTS	GeneCards
1202	CISD2	GeneCards
1203	CYSLTR1	GeneCards
1204	UTRN	GeneCards
1205	TYR	GeneCards
1206	PTGER2	GeneCards
1207	JUP	GeneCards
1208	MIR100	GeneCards
1209	CCN1	GeneCards
1210	KLF6	GeneCards
1211	TAB2	GeneCards
1212	MIR128-2	GeneCards
1213	HCRTR1	GeneCards
1214	HCAR1	GeneCards
1215	KCNB2	GeneCards
1216	AMPD3	GeneCards
1217	TLR7	GeneCards
1218	TRPS1	GeneCards
1219	HNF1B	GeneCards
1220	MIR151A	GeneCards
1221	NFAT5	GeneCards
1222	C1QTNF3	GeneCards
1223	ANG	GeneCards
1224	TGM1	GeneCards
1225	COL7A1	GeneCards
1226	SNHG15	GeneCards
1227	MIR361	GeneCards
1228	CXCL11	GeneCards
1229	TYK2	GeneCards
1230	MSTN	GeneCards
1231	UGCG	GeneCards
1232	RCAN1	GeneCards
1233	PXDN	GeneCards
1234	CLCF1	GeneCards
1235	NOD1	GeneCards
1236	SLC22A6	GeneCards
1237	LINC01234	GeneCards
1238	NPY4R	GeneCards
1239	ANGPTL4	GeneCards
1240	GLRX	GeneCards
1241	NR1H3	GeneCards
1242	CANT1	GeneCards
1243	ATP2B1-AS1	GeneCards
1244	SAT1	GeneCards
1245	FOXM1	GeneCards
1246	H2AX	GeneCards
1247	SHC1	GeneCards
1248	IL34	GeneCards
1249	IL1RL1	GeneCards
1250	IRF2	GeneCards
1251	SLC5A1	GeneCards
1252	CYSLTR2	GeneCards
1253	UGT1A1	GeneCards
1254	ABCG1	GeneCards
1255	MIR200A	GeneCards
1256	GJC1	GeneCards
1257	SNORD44	GeneCards
1258	LRP6	GeneCards
1259	TREM1	GeneCards
1260	LIFR	GeneCards
1261	MIR27B	GeneCards
1262	SLC4A4	GeneCards
1263	TRC-GCA24-1	GeneCards
1264	IL2RB	GeneCards
1265	SLCO2A1	GeneCards
1266	LATS2	GeneCards
1267	BLZF1	GeneCards
1268	TIE1	GeneCards
1269	CYP2C8	GeneCards
1270	MIR373	GeneCards
1271	SNHG8	GeneCards
1272	HSPA12B	GeneCards
1273	MIR217	GeneCards
1274	WNT4	GeneCards
1275	TIAL1	GeneCards
1276	CASC15	GeneCards
1277	CCL26	GeneCards
1278	TPH1	GeneCards
1279	EVA1A	GeneCards
1280	MIRLET7E	GeneCards
1281	MIR1246	GeneCards
1282	SLC7A11	GeneCards
1283	MIR16-2	GeneCards
1284	MIR424	GeneCards
1285	ALOX12	GeneCards
1286	MIR26B	GeneCards
1287	SLC24A3	GeneCards
1288	RPTOR	GeneCards
1289	FBXO32	GeneCards
1290	MIR215	GeneCards
1291	MIR136	GeneCards
1292	SERPING1	GeneCards
1293	FNDC5	GeneCards
1294	SLC8A3	GeneCards
1295	PPP1CA	GeneCards
1296	MAPK11	GeneCards
1297	SFTPC	GeneCards
1298	TRPM2	GeneCards
1299	HSPA9	GeneCards
1300	RHOD	GeneCards
1301	LGALS1	GeneCards
1302	PTAFR	GeneCards
1303	GC	GeneCards
1304	CYP2B6	GeneCards
1305	TMSB4X	GeneCards
1306	GPER1	GeneCards
1307	LINC01116	GeneCards
1308	FAIM2	GeneCards
1309	NLRX1	GeneCards
1310	MIR338	GeneCards
1311	CA3	GeneCards
1312	EEF1A1	GeneCards
1313	MMP10	GeneCards
1314	SOX4	GeneCards
1315	PTGER1	GeneCards
1316	GADD45A	GeneCards
1317	HSPA1B	GeneCards
1318	CXCL5	GeneCards
1319	MIR1306	GeneCards
1320	APOC1	GeneCards
1321	PRR34-AS1	GeneCards
1322	CRK	GeneCards
1323	MAP1A	GeneCards
1324	TAB1	GeneCards
1325	MIR22HG	GeneCards
1326	KLRK1	GeneCards
1327	MIR873	GeneCards
1328	CSN3	GeneCards
1329	SRF	GeneCards
1330	CRNDE	GeneCards
1331	MIR224	GeneCards
1332	CUBN	GeneCards
1333	MIR501	GeneCards
1334	S1PR3	GeneCards
1335	F11R	GeneCards
1336	MIR26A1	GeneCards
1337	NDUFC2	GeneCards
1338	TPI1	GeneCards
1339	HSF1	GeneCards
1340	S1PR2	GeneCards
1341	PITPNA-AS1	GeneCards
1342	ADAMTS3	GeneCards
1343	RBM3	GeneCards
1344	CFP	GeneCards
1345	NDRG4	GeneCards
1346	WWP1	GeneCards
1347	FUNDC1	GeneCards
1348	SCG2	GeneCards
1349	MIR874	GeneCards
1350	PTGES	GeneCards
1351	IRF5	GeneCards
1352	GHRH	GeneCards
1353	SMAD1	GeneCards
1354	MIR497	GeneCards
1355	ARG2	GeneCards
1356	DDAH1	GeneCards
1357	TNFRSF10A	GeneCards
1358	CYTOR	GeneCards
1359	CALCRL	GeneCards
1360	SYVN1	GeneCards
1361	NPR3	GeneCards
1362	MIR99B	GeneCards
1363	BIRC2	GeneCards
1364	MIR185	GeneCards
1365	PTPN3	GeneCards
1366	MIR551B	GeneCards
1367	SLC27A4	GeneCards
1368	MIR410	GeneCards
1369	NOX1	GeneCards
1370	TNFRSF10B	GeneCards
1371	MIR545	GeneCards
1372	MIR544A	GeneCards
1373	TPM3	GeneCards
1374	OGDH	GeneCards
1375	SAA4	GeneCards
1376	TNIP1	GeneCards
1377	MIR302A	GeneCards
1378	CXCR1	GeneCards
1379	ZNF143	GeneCards
1380	SLC22A3	GeneCards
1381	MICB	GeneCards
1382	PTPRO	GeneCards
1383	SELENOP	GeneCards
1384	FABP4	GeneCards
1385	MIR369	GeneCards
1386	MIR490	GeneCards
1387	KCNJ8	GeneCards
1388	PDCD6IP	GeneCards
1389	GCLM	GeneCards
1390	OSM	GeneCards
1391	ACVR1B	GeneCards
1392	MIR376B	GeneCards
1393	STAT5A	GeneCards
1394	S100A6	GeneCards
1395	APOM	GeneCards
1396	TRL-TAG1-1	GeneCards
1397	CCNL2	GeneCards
1398	MARCKS	GeneCards
1399	PTPRU	GeneCards
1400	LAMB2	GeneCards
1401	TYRO3	GeneCards
1402	MIR433	GeneCards
1403	SMPD2	GeneCards
1404	MIEF1	GeneCards
1405	SLC29A4	GeneCards
1406	PRKACG	GeneCards
1407	MIR486-2	GeneCards
1408	MAP2K6	GeneCards
1409	PKM	GeneCards
1410	CTTN	GeneCards
1411	MIR483	GeneCards
1412	MCAM	GeneCards
1413	GPR55	GeneCards
1414	ACACA	GeneCards
1415	OXA1L	GeneCards
1416	POR	GeneCards
1417	BMI1	GeneCards
1418	ITLN1	GeneCards
1419	IL1R2	GeneCards
1420	TRIM28	GeneCards
1421	UBE2N	GeneCards
1422	MIR543	GeneCards
1423	SRPK1	GeneCards
1424	ITGA6	GeneCards
1425	PRMT5	GeneCards
1426	NORAD	GeneCards
1427	TNFRSF9	GeneCards
1428	PRDX2	GeneCards
1429	KLF3-AS1	GeneCards
1430	MAP1LC3B	GeneCards
1431	GCLC	GeneCards
1432	ACTN4	GeneCards
1433	MIR363	GeneCards
1434	ATG5	GeneCards
1435	MIR101-1	GeneCards
1436	CACNA2D3	GeneCards
1437	PSMA7	GeneCards
1438	MIRLET7A3	GeneCards
1439	FIS1	GeneCards
1440	TRIM21	GeneCards
1441	MIR1268B	GeneCards
1442	MIRLET7F2	GeneCards
1443	KCNN1	GeneCards
1444	CRHR2	GeneCards
1445	SMURF2	GeneCards
1446	KCNK2	GeneCards
1447	LEF1-AS1	GeneCards
1448	ITGA1	GeneCards
1449	MAPKAPK3	GeneCards
1450	LAMA4	GeneCards
1451	FGF19	GeneCards
1452	TGFBI	GeneCards
1453	MUTYH	GeneCards
1454	MIR183	GeneCards
1455	PLA2G10	GeneCards
1456	SIAH2	GeneCards
1457	ZFYVE9	GeneCards
1458	ARRB1	GeneCards
1459	SLC5A2	GeneCards
1460	TNFSF9	GeneCards
1461	FGD5-AS1	GeneCards
1462	IL18BP	GeneCards
1463	IMMT	GeneCards
1464	IRAK4	GeneCards
1465	MAPKAPK2	GeneCards
1466	KCNA5	GeneCards
1467	GIT1	GeneCards
1468	YWHAZ	GeneCards
1469	PDE6B	GeneCards
1470	APOL4	GeneCards
1471	BDKRB1	GeneCards
1472	MAP3K12	GeneCards
1473	MIR671	GeneCards
1474	TCAP	GeneCards
1475	CXCL13	GeneCards
1476	TRD-GTC9-1	GeneCards
1477	ADAM11	GeneCards
1478	BEST1	GeneCards
1479	MIR30D	GeneCards
1480	MAS1	GeneCards
1481	ITGAX	GeneCards
1482	P2RX5-TAX1BP3	GeneCards
1483	ALOX15	GeneCards
1484	NOG	GeneCards
1485	NPR1	GeneCards
1486	MIR585	GeneCards
1487	CCL15-CCL14	GeneCards
1488	MAPK7	GeneCards
1489	CHRM3	GeneCards
1490	BPI	GeneCards
1491	MIR129-1	GeneCards
1492	HLA-G	GeneCards
1493	DENND4C	GeneCards
1494	MAP3K14	GeneCards
1495	PIM1	GeneCards
1496	LUM	GeneCards
1497	PROK2	GeneCards
1498	GNAI2	GeneCards
1499	PPP1R15A	GeneCards
1500	EPHX1	GeneCards
1501	CEACAM5	GeneCards
1502	COPA	GeneCards
1503	MALT1	GeneCards
1504	P2RY11	GeneCards
1505	AOX1	GeneCards
1506	SNHG10	GeneCards
1507	NCK1	GeneCards
1508	IL1F10	GeneCards
1509	ZFAS1	GeneCards
1510	MIR1268A	GeneCards
1511	MIR517A	GeneCards
1512	DAO	GeneCards
1513	MIR133A2	GeneCards
1514	PTGIR	GeneCards
1515	CD38	GeneCards
1516	HJV	GeneCards
1517	IGFBP4	GeneCards
1518	UCP1	GeneCards
1519	MIR449A	GeneCards
1520	BCL2L14	GeneCards
1521	ATG16L1	GeneCards
1522	ACVR2B	GeneCards
1523	IRF9	GeneCards
1524	CLEC3B	GeneCards
1525	ATG10	GeneCards
1526	TRIM45	GeneCards
1527	WWP2	GeneCards
1528	SEMA7A	GeneCards
1529	MIR506	GeneCards
1530	MIR491	GeneCards
1531	CCL20	GeneCards
1532	EFNA1	GeneCards
1533	MIR454	GeneCards
1534	PAK4	GeneCards
1535	HTR2B	GeneCards
1536	DAPK2	GeneCards
1537	CTRL	GeneCards
1538	LINC00472	GeneCards
1539	GAB2	GeneCards
1540	ADRB3	GeneCards
1541	PLSCR1	GeneCards
1542	REG3A	GeneCards
1543	HSPA14	GeneCards
1544	GOT1	GeneCards
1545	PART1	GeneCards
1546	F2RL1	GeneCards
1547	PDIA2	GeneCards
1548	PPP2CB	GeneCards
1549	IFIT3	GeneCards
1550	GNAS-AS1	GeneCards
1551	THUMPD3-AS1	GeneCards
1552	PTHLH	GeneCards
1553	SUZ12	GeneCards
1554	MIR675	GeneCards
1555	FNDC3B	GeneCards
1556	MAP2K7	GeneCards
1557	SALL1	GeneCards
1558	C1QA	GeneCards
1559	LAMC1	GeneCards
1560	SMAD5	GeneCards
1561	TMEM79	GeneCards
1562	USP29	GeneCards
1563	PKLR	GeneCards
1564	PDPK1	GeneCards
1565	TRPC5	GeneCards
1566	CLEC4A	GeneCards
1567	CTH	GeneCards
1568	FBLN2	GeneCards
1569	ENO3	GeneCards
1570	TRG-GCC3-1	GeneCards
1571	ANXA6	GeneCards
1572	SOAT1	GeneCards
1573	BID	GeneCards
1574	YTHDF3	GeneCards
1575	MLKL	GeneCards
1576	MT1A	GeneCards
1577	DDIT4	GeneCards
1578	FXYD1	GeneCards
1579	PLA2G1B	GeneCards
1580	MTA1	GeneCards
1581	PCBP1-AS1	GeneCards
1582	ABCB10	GeneCards
1583	SETDB1	GeneCards
1584	PRKAB1	GeneCards
1585	AGFG1	GeneCards
1586	DDAH2	GeneCards
1587	GRP	GeneCards
1588	FKBP4	GeneCards
1589	IL15RA	GeneCards
1590	NPY1R	GeneCards
1591	MEF2D	GeneCards
1592	FPR1	GeneCards
1593	MAP2K5	GeneCards
1594	MYL1	GeneCards
1595	MYL3	GeneCards
1596	GPR65	GeneCards
1597	MIRLET7A2	GeneCards
1598	PIAS1	GeneCards
1599	EGLN1	GeneCards
1600	CCR6	GeneCards
1601	BMPER	GeneCards
1602	PGAM5	GeneCards
1603	CD74	GeneCards
1604	ICAM2	GeneCards
1605	ADAMTS9	GeneCards
1606	GCKR	GeneCards
1607	MTRNR2L1	GeneCards
1608	MYDGF	GeneCards
1609	PSMC3	GeneCards
1610	FHL2	GeneCards
1611	KLF11	GeneCards
1612	CGB5	GeneCards
1613	BIK	GeneCards
1614	FSTL1	GeneCards
1615	SPON1	GeneCards
1616	SNAI1	GeneCards
1617	FST	GeneCards
1618	AQP9	GeneCards
1619	ANKRD1	GeneCards
1620	MIR33B	GeneCards
1621	PELI1	GeneCards
1622	QKI	GeneCards
1623	ST2	GeneCards
1624	RAE1	GeneCards
1625	ADAMTS20	GeneCards
1626	COL6A5	GeneCards
1627	CADPS	GeneCards
1628	APOO	GeneCards
1629	ADPRH	GeneCards
1630	SLC40A1	GeneCards
1631	HES1	GeneCards
1632	OTUD1	GeneCards
1633	MMP16	GeneCards
1634	YTHDC1	GeneCards
1635	MIR1275	GeneCards
1636	PPP1CC	GeneCards
1637	SSPOP	GeneCards
1638	PKP2	GeneCards
1639	EIF4EBP1	GeneCards
1640	MIR101-2	GeneCards
1641	SPRED2	GeneCards
1642	ACOD1	GeneCards
1643	TERF2IP	GeneCards
1644	CCL22	GeneCards
1645	EED	GeneCards
1646	LOC111365141	GeneCards
1647	LAP3	GeneCards
1648	ENTPD2	GeneCards
1649	KCNA4	GeneCards
1650	CAMK2N1	GeneCards
1651	ALDH1A1	GeneCards
1652	CBR1	GeneCards
1653	HSPE1	GeneCards
1654	SLC22A4	GeneCards
1655	TRADD	GeneCards
1656	GPR4	GeneCards
1657	ADAMTS8	GeneCards
1658	MIR548B	GeneCards
1659	CEACAM3	GeneCards
1660	ESM1	GeneCards
1661	MASP1	GeneCards
1662	CREB3	GeneCards
1663	COL20A1	GeneCards
1664	TLK1	GeneCards
1665	IGFBP5	GeneCards
1666	CHRDL1	GeneCards
1667	TRIM59	GeneCards
1668	DGKQ	GeneCards
1669	S100A12	GeneCards
1670	KCNN3	GeneCards
1671	AQP5	GeneCards
1672	STMN1	GeneCards
1673	ADAMTS1	GeneCards
1674	CSNK2A2	GeneCards
1675	RBMS1	GeneCards
1676	PXMP2	GeneCards
1677	FCN1	GeneCards
1678	MIR3120	GeneCards
1679	SP3	GeneCards
1680	ITCH	GeneCards
1681	PCAT1	GeneCards
1682	TFAP2C	GeneCards
1683	ADCY1	GeneCards
1684	FABP5	GeneCards
1685	EFS	GeneCards
1686	MIR133A1HG	GeneCards
1687	SORBS3	GeneCards
1688	MIR370	GeneCards
1689	FPR2	GeneCards
1690	GSTA2	GeneCards
1691	DTX3L	GeneCards
1692	NDUFB2	GeneCards
1693	CTNNA3	GeneCards
1694	TRIM11	GeneCards
1695	YBX1	GeneCards
1696	PSMC6	GeneCards
1697	CARTPT	GeneCards
1698	AK1	GeneCards
1699	LINC00336	GeneCards
1700	TIMP4	GeneCards
1701	RNF5	GeneCards
1702	RAB38	GeneCards
1703	SLC12A4	GeneCards
1704	TRPV2	GeneCards
1705	ORM1	GeneCards
1706	NMT1	GeneCards
1707	RAMP1	GeneCards
1708	CEMIP2	GeneCards
1709	C1D	GeneCards
1710	KLF10	GeneCards
1711	SLC3A2	GeneCards
1712	MIR1224	GeneCards
1713	MIR184	GeneCards
1714	TFF1	GeneCards
1715	RYK	GeneCards
1716	MSRA	GeneCards
1717	H2BC3	GeneCards
1718	EIF5A	GeneCards
1719	PEPD	GeneCards
1720	ACSS2	GeneCards
1721	TMBIM6	GeneCards
1722	TNFAIP2	GeneCards
1723	RPS6KA5	GeneCards
1724	EXOC5	GeneCards
1725	MIR766	GeneCards
1726	TRP-TGG3-1	GeneCards
1727	CD226	GeneCards
1728	ATG4B	GeneCards
1729	DBI	GeneCards
1730	SFN	GeneCards
1731	UBE2G2	GeneCards
1732	LAIR1	GeneCards
1733	SNORD73A	GeneCards
1734	HK2	GeneCards
1735	IGF2BP2	GeneCards
1736	MIR302D	GeneCards
1737	NLRC5	GeneCards
1738	CA9	GeneCards
1739	PFKFB3	GeneCards
1740	TNNI3K	GeneCards
1741	BCL2L13	GeneCards
1742	KDM4C	GeneCards
1743	ADAMTS5	GeneCards
1744	CERK	GeneCards
1745	DEFA1	GeneCards
1746	PDIA4	GeneCards
1747	MT-ND4L	GeneCards
1748	CD5L	GeneCards
1749	CSF2RB	GeneCards
1750	MIR153-1	GeneCards
1751	RBP3	GeneCards
1752	GBA3	GeneCards
1753	CAMKK2	GeneCards
1754	GPR39	GeneCards
1755	MYOC	GeneCards
1756	NUMA1	GeneCards
1757	MIR542	GeneCards
1758	CNDP1	GeneCards
1759	FCN2	GeneCards
1760	FOXO4	GeneCards
1761	CNRIP1	GeneCards
1762	TGM3	GeneCards
1763	MGLL	GeneCards
1764	TRIM63	GeneCards
1765	MIR663B	GeneCards
1766	MIR320B1	GeneCards
1767	PDGFD	GeneCards
1768	P2RY13	GeneCards
1769	PSMC5	GeneCards
1770	MIR320B2	GeneCards
1771	EGR3	GeneCards
1772	INTU	GeneCards
1773	BLVRA	GeneCards
1774	MYL4	GeneCards
1775	CCDC6	GeneCards
1776	DSG2	GeneCards
1777	ATG9A	GeneCards
1778	MIEF2	GeneCards
1779	CASP14	GeneCards
1780	HSPA1L	GeneCards
1781	HRG	GeneCards
1782	LINC-ROR	GeneCards
1783	CASP4	GeneCards
1784	MIR885	GeneCards
1785	CD58	GeneCards
1786	PARG	GeneCards
1787	SULT1A4	GeneCards
1788	LINC00511	GeneCards
1789	MTARC2	GeneCards
1790	FAS-AS1	GeneCards
1791	PIK3R3	GeneCards
1792	GSDME	GeneCards
1793	SIX3-AS1	GeneCards
1794	NPR2	GeneCards
1795	MIR33A	GeneCards
1796	RIMS1	GeneCards
1797	MYH10	GeneCards
1798	PHB2	GeneCards
1799	JPH2	GeneCards
1800	SUMO2	GeneCards
1801	PADI4	GeneCards
1802	THRA	GeneCards
1803	RALBP1	GeneCards
1804	TRIB3	GeneCards
1805	HIF1A-AS2	GeneCards
1806	NEK8	GeneCards
1807	ATG3	GeneCards
1808	GORASP1	GeneCards
1809	HIF3A	GeneCards
1810	TSPAN18	GeneCards
1811	MIR196A2	GeneCards
1812	BCAR1	GeneCards
1813	MIR362	GeneCards
1814	CIRBP	GeneCards
1815	CLRN1-AS1	GeneCards
1816	BANCR	GeneCards
1817	PARP2	GeneCards
1818	ATG12	GeneCards
1819	EGLN3	GeneCards
1820	PAFAH2	GeneCards
1821	PTP4A2	GeneCards
1822	ATP2A1	GeneCards
1823	MIR302B	GeneCards
1824	ADGRG6	GeneCards
1825	MAP3K20	GeneCards
1826	PPID	GeneCards
1827	CYGB	GeneCards
1828	RGS19	GeneCards
1829	ANXA7	GeneCards
1830	MIR302C	GeneCards
1831	MIR622	GeneCards
1832	SNORD50A	GeneCards
1833	YEATS2	GeneCards
1834	MIR1290	GeneCards
1835	PICART1	GeneCards
1836	STIP1	GeneCards
1837	MIR637	GeneCards
1838	MIR4443	GeneCards
1839	NDUFA5	GeneCards
1840	SIK2	GeneCards
1841	TNNC1	GeneCards
1842	IMMP2L	GeneCards
1843	SUMO4	GeneCards
1844	ATP5F1B	GeneCards
1845	MIR638	GeneCards
1846	PLD2	GeneCards
1847	LINC00520	GeneCards
1848	FFAR2	GeneCards
1849	SELENOT	GeneCards
1850	MIR449C	GeneCards
1851	PSMA2	GeneCards
1852	MIR744	GeneCards
1853	NDRG2	GeneCards
1854	MAFK	GeneCards
1855	UCN2	GeneCards
1856	EIF5	GeneCards
1857	MICU2	GeneCards
1858	SNORD7	GeneCards
1859	B4GALT6	GeneCards
1860	MIR4508	GeneCards
1861	TRU-TCA1-1	GeneCards
1862	SMPD3	GeneCards
1863	HOXA5	GeneCards
1864	ATP5MC1	GeneCards
1865	FIRRE	GeneCards
1866	TANK	GeneCards
1867	AGXT2	GeneCards
1868	MIR384	GeneCards
1869	KCNRG	GeneCards
1870	PPRC1	GeneCards
1871	OTUD7B	GeneCards
1872	UBE2D3	GeneCards
1873	GSTM3	GeneCards
1874	ARMC10	GeneCards
1875	MIR488	GeneCards
1876	CHMP2A	GeneCards
1877	MIR520A	GeneCards
1878	CPT1B	GeneCards
1879	MIR519C	GeneCards
1880	WNT9A	GeneCards
1881	MARCKSL1	GeneCards
1882	AQP8	GeneCards
1883	PRCP	GeneCards
1884	ATG4C	GeneCards
1885	STEAP3	GeneCards
1886	UBE2O	GeneCards
1887	PRKCI	GeneCards
1888	RNY4	GeneCards
1889	DNAJC7	GeneCards
1890	LOC111258525	GeneCards
1891	LINC01488	GeneCards
1892	TPR	GeneCards
1893	MIR1248	GeneCards
1894	RNY1	GeneCards
1895	HILPDA	GeneCards
1896	SELENBP1	GeneCards
1897	MIR4306	GeneCards
1898	FXYD4	GeneCards
1899	TXNL1	GeneCards
1900	LINC00943	GeneCards
1901	HSPA13	GeneCards
1902	JMJD6	GeneCards
1903	B3GALT4	GeneCards
1904	ZBTB33	GeneCards
1905	MIR6852	GeneCards
1906	HIC2	GeneCards
1907	CKLF	GeneCards
1908	IL18RAP	GeneCards
1909	SERPINB9P1	GeneCards
1910	VPS28	GeneCards
1911	CREB3L1	GeneCards
1912	STEEP1	GeneCards
1913	NOP58	GeneCards
1914	MTF1	GeneCards
1915	SART1	GeneCards
1916	C1QTNF1	GeneCards
1917	SH3GLB1	GeneCards
1918	RGS16	GeneCards
1919	MTNR1B	GeneCards
1920	ART3	GeneCards
1921	MIR3189	GeneCards
1922	SAP30-DT	GeneCards

## Sheet: Table S3
Supplementary Table S3 PPI network of key targets
NO.	Gene ID	Degree
1	PTGS2	34
2	SRC	34
3	EGFR	33
4	PPARG	31
5	TP53	31
6	GSK3B	30
7	ESR1	28
8	HSP90AA1	25
9	APP	23
10	PRKCA	22
11	CXCR4	21
12	KDR	20
13	PRKACA	18
14	SNCA	18
15	DRD2	16
16	MAOA	16
17	MMP2	16
18	ACHE	15
19	KIT	15
20	ABCB1	14
21	OPRM1	13
22	SLC6A3	13
23	TYR	13
24	FLT1	12
25	MAOB	12
26	PTGER4	12
27	PTGS1	12
28	TXN	12
29	ABCG2	11
30	BCHE	11
31	COMT	11
32	TERT	11
33	ALOX5	10
34	CYSLTR2	10
35	PRKCB	10
36	CDK5	9
37	PRKCZ	9
38	EDNRB	8
39	F3	8
40	PTGER3	8
41	VCP	8
42	AKR1B1	7
43	EDNRA	7
44	F2	7
45	NOS2	7
46	PTGES	7
47	EPHX2	6
48	PDPK1	6
49	PTGER2	6
50	ADORA1	5
51	CA1	5
52	ELANE	5
53	HRH1	5
54	PRKCG	5
55	CDK5R1	4
56	MAPKAPK2	4
57	ODC1	4
58	HRH2	3
59	ATP1A1	2
60	CA2	2
61	CHRNA7	2
62	SLC5A1	2
63	SLC5A2	2

## Sheet: Table S4
Supplementary Table S4 The degree of Marein-core target
NO.	compound	Degree
1	PTGS2	34
2	SRC	34
3	EGFR	33
4	PPARG	31
5	TP53	31
6	GSK3B	30
7	ESR1	28
8	HSP90AA1	25
9	APP	23
10	PRKCA	22
11	CXCR4	21
12	KDR	20
13	PRKACA	18
14	SNCA	18
15	DRD2	16
16	MAOA	16
17	MMP2	16
18	ACHE	15
19	KIT	15
20	ABCB1	14
21	OPRM1	13
22	SLC6A3	13
23	TYR	13
24	FLT1	12
25	MAOB	12
26	PTGER4	12
27	PTGS1	12
28	TXN	12
29	ABCG2	11
30	BCHE	11

## Sheet: Table S5
Supplementary Table S5 101 signaling pathways from KEGG enrichment analysis
Description	ID	Count	GeneRatio	pvalue	geneID
Calcium signaling pathway	hsa04020	16	16/61	1.43341e-11	PRKCG/PRKCB/PRKACA/EDNRA/NOS2/CYSLTR2/EDNRB/CHRNA7/PRKCA/KDR/EGFR/CXCR4/FLT1/PTGER3/HRH2/HRH1
Human cytomegalovirus infection	hsa05163	13	13/61	4.71408e-09	PRKCG/PRKCB/PRKACA/TP53/PTGS2/PRKCA/SRC/EGFR/CXCR4/GSK3B/PTGER3/PTGER4/PTGER2
Serotonergic synapse	hsa04726	10	10/61	6.68598e-09	APP/PRKCG/PRKCB/PRKACA/PTGS1/PTGS2/ALOX5/MAOB/PRKCA/MAOA
Thyroid hormone signaling pathway	hsa04919	10	10/61	1.18964e-08	PRKCG/PRKCB/PRKACA/TP53/ESR1/PRKCA/SRC/PDPK1/GSK3B/ATP1A1
Dopaminergic synapse	hsa04728	10	10/61	2.54979e-08	PRKCG/PRKCB/PRKACA/MAOB/PRKCA/MAOA/DRD2/GSK3B/SLC6A3/COMT
Cocaine addiction	hsa05030	7	7/61	4.5226e-08	PRKACA/MAOB/MAOA/CDK5R1/CDK5/DRD2/SLC6A3
Proteoglycans in cancer	hsa05205	11	11/61	1.62064e-07	PRKCG/PRKCB/PRKACA/TP53/ESR1/MMP2/PRKCA/SRC/KDR/EGFR/PDPK1
VEGF signaling pathway	hsa04370	7	7/61	1.91281e-07	PRKCG/PRKCB/PTGS2/PRKCA/SRC/KDR/MAPKAPK2
Inflammatory mediator regulation of TRP channels	hsa04750	8	8/61	4.34819e-07	PRKCG/PRKCB/PRKACA/PRKCA/SRC/HRH1/PTGER4/PTGER2
Melanogenesis	hsa04916	8	8/61	5.07617e-07	TYR/PRKCG/PRKCB/PRKACA/EDNRB/PRKCA/KIT/GSK3B
Amphetamine addiction	hsa05031	7	7/61	5.08295e-07	PRKCG/PRKCB/PRKACA/MAOB/PRKCA/MAOA/SLC6A3
Gastric acid secretion	hsa04971	7	7/61	9.90677e-07	PRKCG/PRKCB/PRKACA/PRKCA/CA2/ATP1A1/HRH2
EGFR tyrosine kinase inhibitor resistance	hsa01521	7	7/61	1.40789e-06	PRKCG/PRKCB/PRKCA/SRC/KDR/EGFR/GSK3B
Neuroactive ligand-receptor interaction	hsa04080	13	13/61	1.51876e-06	EDNRA/CYSLTR2/EDNRB/F2/CHRNA7/ADORA1/DRD2/OPRM1/PTGER3/HRH2/HRH1/PTGER4/PTGER2
Endocrine and other factor-regulated calcium reabsorption	hsa04961	6	6/61	1.82576e-06	PRKCG/PRKCB/PRKACA/ESR1/PRKCA/ATP1A1
Rap1 signaling pathway	hsa04015	10	10/61	2.1436e-06	PRKCG/PRKCB/PRKCZ/PRKCA/KIT/SRC/KDR/EGFR/DRD2/FLT1
Chemical carcinogenesis - receptor activation	hsa05207	10	10/61	2.43396e-06	EPHX2/PRKCG/PRKCB/PRKACA/ESR1/CHRNA7/PRKCA/SRC/EGFR/HSP90AA1
Relaxin signaling pathway	hsa04926	8	8/61	3.47256e-06	PRKACA/PRKCZ/NOS2/EDNRB/MMP2/PRKCA/SRC/EGFR
Gap junction	hsa04540	7	7/61	3.63214e-06	PRKCG/PRKCB/PRKACA/PRKCA/SRC/EGFR/DRD2
Aldosterone-regulated sodium reabsorption	hsa04960	5	5/61	6.58813e-06	PRKCG/PRKCB/PRKCA/PDPK1/ATP1A1
Focal adhesion	hsa04510	9	9/61	1.20551e-05	PRKCG/PRKCB/PRKCA/SRC/KDR/EGFR/PDPK1/FLT1/GSK3B
Non-small cell lung cancer	hsa05223	6	6/61	1.21198e-05	PRKCG/PRKCB/TP53/PRKCA/EGFR/PDPK1
Sphingolipid signaling pathway	hsa04071	7	7/61	2.35067e-05	PRKCG/PRKCB/PRKCZ/TP53/ADORA1/PRKCA/PDPK1
Pathways of neurodegeneration - multiple diseases	hsa05022	13	13/61	2.76954e-05	APP/PRKCG/PRKCB/VCP/PTGS2/NOS2/CHRNA7/PRKCA/CDK5R1/CDK5/SNCA/GSK3B/SLC6A3
ErbB signaling pathway	hsa04012	6	6/61	3.1151e-05	PRKCG/PRKCB/PRKCA/SRC/EGFR/GSK3B
Bile secretion	hsa04976	6	6/61	4.03501e-05	PRKACA/SLC5A1/ABCG2/ABCB1/CA2/ATP1A1
Morphine addiction	hsa05032	6	6/61	4.29602e-05	PRKCG/PRKCB/PRKACA/ADORA1/PRKCA/OPRM1
MAPK signaling pathway	hsa04010	10	10/61	4.52476e-05	PRKCG/PRKCB/PRKACA/TP53/PRKCA/KIT/KDR/EGFR/FLT1/MAPKAPK2
GnRH signaling pathway	hsa04912	6	6/61	4.85866e-05	PRKCB/PRKACA/MMP2/PRKCA/SRC/EGFR
Estrogen signaling pathway	hsa04915	7	7/61	5.44758e-05	PRKACA/ESR1/MMP2/SRC/EGFR/OPRM1/HSP90AA1
Regulation of lipolysis in adipocytes	hsa04923	5	5/61	5.85826e-05	PRKACA/PTGS1/PTGS2/ADORA1/PTGER3
Fluid shear stress and atherosclerosis	hsa05418	7	7/61	5.96715e-05	PRKCZ/TP53/MMP2/SRC/KDR/HSP90AA1/TXN
Endocrine resistance	hsa01522	6	6/61	6.90938e-05	PRKACA/TP53/ESR1/MMP2/SRC/EGFR
Arachidonic acid metabolism	hsa00590	5	5/61	8.04709e-05	EPHX2/PTGS1/PTGS2/ALOX5/PTGES
Oxytocin signaling pathway	hsa04921	7	7/61	0.000108588	PRKCG/PRKCB/PRKACA/PTGS2/PRKCA/SRC/EGFR
Tyrosine metabolism	hsa00350	4	4/61	0.000116924	TYR/MAOB/MAOA/COMT
Efferocytosis	hsa04148	7	7/61	0.00011768	PTGS2/ALOX5/ODC1/PPARG/MAPKAPK2/PTGER4/PTGER2
HIF-1 signaling pathway	hsa04066	6	6/61	0.00012428	PRKCG/PRKCB/NOS2/PRKCA/EGFR/FLT1
Renin secretion	hsa04924	5	5/61	0.000124519	PRKACA/EDNRA/ADORA1/PTGER4/PTGER2
Cholinergic synapse	hsa04725	6	6/61	0.000166556	PRKCG/PRKCB/PRKACA/CHRNA7/PRKCA/ACHE
Thyroid hormone synthesis	hsa04918	5	5/61	0.000185066	PRKCG/PRKCB/PRKACA/PRKCA/ATP1A1
Hepatocellular carcinoma	hsa05225	7	7/61	0.000193079	PRKCG/PRKCB/TP53/TERT/PRKCA/EGFR/GSK3B
Bladder cancer	hsa05219	4	4/61	0.000195728	TP53/MMP2/SRC/EGFR
Glioma	hsa05214	5	5/61	0.000197021	PRKCG/PRKCB/TP53/PRKCA/EGFR
Ras signaling pathway	hsa04014	8	8/61	0.000265774	PRKCG/PRKCB/PRKACA/PRKCA/KIT/KDR/EGFR/FLT1
Axon guidance	hsa04360	7	7/61	0.000313844	PRKCZ/PRKCA/SRC/PDPK1/CDK5/CXCR4/GSK3B
Insulin secretion	hsa04911	5	5/61	0.000351682	PRKCG/PRKCB/PRKACA/PRKCA/ATP1A1
GABAergic synapse	hsa04727	5	5/61	0.000412351	PRKCG/PRKCB/PRKACA/PRKCA/SRC
Arginine and proline metabolism	hsa00330	4	4/61	0.000424275	NOS2/ODC1/MAOB/MAOA
Salivary secretion	hsa04970	5	5/61	0.000612917	PRKCG/PRKCB/PRKACA/PRKCA/ATP1A1
Parkinson disease	hsa05012	8	8/61	0.000634115	PRKACA/TP53/MAOB/MAOA/SNCA/DRD2/SLC6A3/TXN
Aldosterone synthesis and secretion	hsa04925	5	5/61	0.00064236	PRKCG/PRKCB/PRKACA/PRKCA/ATP1A1
Prostate cancer	hsa05215	5	5/61	0.00064236	TP53/EGFR/PDPK1/GSK3B/HSP90AA1
Choline metabolism in cancer	hsa05231	5	5/61	0.000672853	PRKCG/PRKCB/PRKCA/EGFR/PDPK1
AGE-RAGE signaling pathway in diabetic complications	hsa04933	5	5/61	0.000737082	PRKCB/PRKCZ/MMP2/PRKCA/F3
Endometrial cancer	hsa05213	4	4/61	0.000799269	TP53/EGFR/PDPK1/GSK3B
Amoebiasis	hsa05146	5	5/61	0.000805797	PRKCG/PRKCB/PRKACA/NOS2/PRKCA
Lipid and atherosclerosis	hsa05417	7	7/61	0.000821218	TP53/PPARG/PRKCA/SRC/PDPK1/GSK3B/HSP90AA1
Pancreatic secretion	hsa04972	5	5/61	0.000917707	PRKCG/PRKCB/PRKCA/CA2/ATP1A1
PI3K-Akt signaling pathway	hsa04151	9	9/61	0.000982973	TP53/PRKCA/KIT/KDR/EGFR/PDPK1/FLT1/GSK3B/HSP90AA1
cAMP signaling pathway	hsa04024	7	7/61	0.00107108	PRKACA/EDNRA/ADORA1/DRD2/ATP1A1/PTGER3/PTGER2
Long-term potentiation	hsa04720	4	4/61	0.00129004	PRKCG/PRKCB/PRKACA/PRKCA
Parathyroid hormone synthesis, secretion and action	hsa04928	5	5/61	0.0013234	PRKCG/PRKCB/PRKACA/PRKCA/EGFR
Leukocyte transendothelial migration	hsa04670	5	5/61	0.00137551	PRKCG/PRKCB/MMP2/PRKCA/CXCR4
Wnt signaling pathway	hsa04310	6	6/61	0.00143983	PRKCG/PRKCB/PRKACA/TP53/PRKCA/GSK3B
Growth hormone synthesis, secretion and action	hsa04935	5	5/61	0.00172064	PRKCG/PRKCB/PRKACA/PRKCA/GSK3B
Platelet activation	hsa04611	5	5/61	0.00198363	PRKACA/PRKCZ/PTGS1/F2/SRC
African trypanosomiasis	hsa05143	3	3/61	0.00226607	PRKCG/PRKCB/PRKCA
Human papillomavirus infection	hsa05165	8	8/61	0.00237913	PRKACA/PRKCZ/TP53/PTGS2/TERT/EGFR/GSK3B/PTGER4
Chemokine signaling pathway	hsa04062	6	6/61	0.00243586	PRKCB/PRKACA/PRKCZ/SRC/CXCR4/GSK3B
Vascular smooth muscle contraction	hsa04270	5	5/61	0.00259635	PRKCG/PRKCB/PRKACA/EDNRA/PRKCA
Diabetic cardiomyopathy	hsa05415	6	6/61	0.00328963	PRKCG/PRKCB/PRKCZ/MMP2/PRKCA/GSK3B
Breast cancer	hsa05224	5	5/61	0.00398366	TP53/ESR1/KIT/EGFR/GSK3B
Retrograde endocannabinoid signaling	hsa04723	5	5/61	0.00409969	PRKCG/PRKCB/PRKACA/PTGS2/PRKCA
Gastric cancer	hsa05226	5	5/61	0.00421812	TP53/TERT/ABCB1/EGFR/GSK3B
Circadian entrainment	hsa04713	4	4/61	0.0049747	PRKCG/PRKCB/PRKACA/PRKCA
mTOR signaling pathway	hsa04150	5	5/61	0.00525546	PRKCG/PRKCB/PRKCA/PDPK1/GSK3B
Phenylalanine metabolism	hsa00360	2	2/61	0.00564566	MAOB/MAOA
Ovarian steroidogenesis	hsa04913	3	3/61	0.0059748	PRKACA/PTGS2/ALOX5
Carbohydrate digestion and absorption	hsa04973	3	3/61	0.0059748	PRKCB/SLC5A1/ATP1A1
Hepatitis B	hsa05161	5	5/61	0.00598907	PRKCG/PRKCB/TP53/PRKCA/SRC
Alzheimer disease	hsa05010	8	8/61	0.00630071	APP/PTGS2/NOS2/CHRNA7/CDK5R1/CDK5/SNCA/GSK3B
Nitrogen metabolism	hsa00910	2	2/61	0.00636914	CA2/CA1
MicroRNAs in cancer	hsa05206	7	7/61	0.00651884	PRKCG/PRKCB/TP53/PTGS2/PRKCA/ABCB1/EGFR
Insulin resistance	hsa04931	4	4/61	0.00749718	PRKCB/PRKCZ/PDPK1/GSK3B
Long-term depression	hsa04730	3	3/61	0.00888606	PRKCG/PRKCB/PRKCA
Glutamatergic synapse	hsa04724	4	4/61	0.00929977	PRKCG/PRKCB/PRKACA/PRKCA
Neurotrophin signaling pathway	hsa04722	4	4/61	0.0104467	TP53/PDPK1/GSK3B/MAPKAPK2
Histidine metabolism	hsa00340	2	2/61	0.0105734	MAOB/MAOA
Alcoholism	hsa05034	5	5/61	0.0107669	PRKACA/MAOB/MAOA/DRD2/SLC6A3
GnRH secretion	hsa04929	3	3/61	0.011061	PRKCG/PRKCB/PRKCA
Proximal tubule bicarbonate reclamation	hsa04964	2	2/61	0.0115275	CA2/ATP1A1
Neutrophil extracellular trap formation	hsa04613	5	5/61	0.0119666	PRKCG/PRKCB/PRKCA/SRC/ELANE
Kaposi sarcoma-associated herpesvirus infection	hsa05167	5	5/61	0.0127286	TP53/PTGS2/SRC/GSK3B/MAPKAPK2
Fc epsilon RI signaling pathway	hsa04664	3	3/61	0.0130037	ALOX5/PRKCA/PDPK1
Prolactin signaling pathway	hsa04917	3	3/61	0.0140437	ESR1/SRC/GSK3B
Central carbon metabolism in cancer	hsa05230	3	3/61	0.0140437	TP53/KIT/EGFR
Insulin signaling pathway	hsa04910	4	4/61	0.0167328	PRKACA/PRKCZ/PDPK1/GSK3B
Leishmaniasis	hsa05140	3	3/61	0.0186673	PRKCB/PTGS2/NOS2
Hormone signaling	hsa04081	5	5/61	0.0196898	PRKACA/ESR1/SRC/DRD2/OPRM1
Phospholipase D signaling pathway	hsa04072	4	4/61	0.0215362	F2/PRKCA/KIT/EGFR

## Sheet: Table S6
Supplementary Table S6 BP, CC, and MF from GO enrichment analysis.
Ontology	Description	ID	Count	GeneRatio	pvalue	geneID
BP	response to xenobiotic stimulus	GO:0009410	14	0.21875	1.64327e-12	HSP90AA1, ABCB1, MAOB, PRKCB, SRC, MMP2, ATP1A1, COMT, PTGS2, SLC6A3, PPARG, DRD2, TP53, SNCA
BP	phospholipase C-activating G protein-coupled receptor signaling pathway	GO:0007200	8	0.125	1.7704e-07	PRKCG, HRH1, EDNRA, EDNRB, PTGER3, OPRM1, DRD2, ESR1
BP	positive regulation of phosphatidylinositol 3-kinase/protein kinase B signal transduction	GO:0051897	9	0.140625	2.25107e-07	APP, FLT1, PDPK1, SRC, KIT, KDR, TXN, F2, EGFR
BP	peptidyl-serine phosphorylation	GO:0018105	7	0.109375	2.27899e-07	GSK3B, CDK5, MAPKAPK2, PRKCA, PRKACA, PRKCZ, CDK5R1
BP	positive regulation of ERK1 and ERK2 cascade	GO:0070374	9	0.140625	3.17162e-07	APP, SRC, CHRNA7, KDR, PRKCA, OPRM1, DRD2, PRKCZ, EGFR
BP	ephrin receptor signaling pathway	GO:0048013	7	0.109375	3.27538e-07	FLT1, SRC, MMP2, KIT, KDR, EGFR, CDK5R1
BP	response to lipopolysaccharide	GO:0032496	8	0.125	4.3698e-07	PTGER4, MAOB, NOS2, PTGER2, MAPKAPK2, PTGS2, ELANE, SNCA
BP	positive regulation of cytosolic calcium ion concentration	GO:0007204	8	0.125	4.57827e-07	PTGER4, EDNRA, EDNRB, PTGER2, PTGER3, CXCR4, OPRM1, ESR1
BP	visual learning	GO:0008542	6	0.09375	7.07023e-07	APP, HRH1, CDK5, KIT, COMT, DRD2
BP	positive regulation of angiogenesis	GO:0045766	8	0.125	1.00328e-06	FLT1, TERT, PDPK1, PRKCB, CHRNA7, KDR, PRKCA, F3
BP	response to hypoxia	GO:0001666	8	0.125	1.73606e-06	EDNRA, NOS2, CHRNA7, MMP2, ADORA1, CXCR4, COMT, DRD2
BP	excitatory postsynaptic potential	GO:0060079	6	0.09375	3.37834e-06	GSK3B, CDK5, CHRNA7, ADORA1, DRD2, SNCA
BP	protein phosphorylation	GO:0006468	9	0.140625	4.49547e-06	PRKCG, GSK3B, CDK5, PDPK1, PRKCB, MAPKAPK2, PRKCA, PRKACA, PRKCZ
BP	regulation of blood pressure	GO:0008217	6	0.09375	5.38321e-06	EDNRA, EDNRB, PPARG, ATP1A1, PTGS2, PTGS1
BP	protein autophosphorylation	GO:0046777	7	0.109375	5.87005e-06	GSK3B, FLT1, PDPK1, SRC, KIT, KDR, EGFR
BP	dopamine catabolic process	GO:0042420	4	0.0625	7.01465e-06	MAOB, MAOA, COMT, SLC6A3
BP	inflammatory response	GO:0006954	10	0.15625	8.64831e-06	PTGER4, HRH1, NOS2, PTGER2, PTGER3, KIT, MAPKAPK2, ADORA1, CXCR4, PRKCZ
BP	peptidyl-threonine phosphorylation	GO:0018107	5	0.078125	1.02689e-05	GSK3B, CDK5, PDPK1, PRKCA, CDK5R1
BP	epidermal growth factor receptor signaling pathway	GO:0007173	6	0.09375	1.41628e-05	FLT1, PDPK1, SRC, KIT, KDR, EGFR
BP	positive regulation of nitric oxide biosynthetic process	GO:0045429	5	0.078125	1.48265e-05	APP, HSP90AA1, OPRM1, PTGS2, ESR1
BP	intracellular signal transduction	GO:0035556	10	0.15625	1.89696e-05	PRKCG, GSK3B, PDPK1, SRC, PRKCB, KIT, MAPKAPK2, PRKCA, DRD2, PRKCZ
BP	chromatin remodeling	GO:0006338	13	0.203125	3.29854e-05	GSK3B, VCP, FLT1, PRKCB, PDPK1, SRC, PRKCA, ESR1, EGFR, CDK5, KIT, MAPKAPK2, KDR
BP	insulin receptor signaling pathway	GO:0008286	6	0.09375	3.72112e-05	GSK3B, FLT1, PDPK1, KIT, KDR, EGFR
BP	positive regulation of cell migration	GO:0030335	8	0.125	3.73786e-05	FLT1, MMP2, KIT, KDR, CXCR4, PRKCA, F3, EGFR
BP	positive regulation of MAPK cascade	GO:0043410	7	0.109375	3.7871e-05	APP, FLT1, CHRNA7, KIT, ADORA1, KDR, DRD2
BP	adenylate cyclase-inhibiting G protein-coupled receptor signaling pathway	GO:0007193	5	0.078125	4.28247e-05	PTGER4, APP, EDNRA, ADORA1, PRKACA
BP	positive regulation of protein phosphorylation	GO:0001934	7	0.109375	5.02007e-05	APP, HSP90AA1, EDNRB, CHRNA7, KDR, F2, EGFR
BP	response to oxidative stress	GO:0006979	6	0.09375	5.7393e-05	APP, COMT, PTGS2, TP53, EGFR, PTGS1
BP	positive regulation of neuron apoptotic process	GO:0043525	5	0.078125	6.23799e-05	GSK3B, APP, CDK5, TP53, CDK5R1
BP	negative regulation of gene expression	GO:0010629	8	0.125	6.89225e-05	GSK3B, APP, TERT, NOS2, SRC, KDR, PPARG, ESR1
BP	learning or memory	GO:0007611	5	0.078125	7.01458e-05	PRKCG, APP, SRC, CHRNA7, EGFR
BP	positive regulation of peptidyl-serine phosphorylation	GO:0033138	5	0.078125	7.85932e-05	APP, TXN, PTGS2, EGFR, SNCA
BP	renal albumin absorption	GO:0097018	3	0.046875	0.000102968	EDNRA, EDNRB, COMT
BP	rhythmic process	GO:0048511	5	0.078125	0.00011992	PRKCG, CDK5, PPARG, TP53, CDK5R1
BP	response to toxic substance	GO:0009636	5	0.078125	0.00012601	PRKCG, MAOB, EPHX2, COMT, DRD2
BP	vascular endothelial growth factor receptor signaling pathway	GO:0048010	4	0.0625	0.000137152	FLT1, SRC, MAPKAPK2, KDR
BP	positive regulation of vasoconstriction	GO:0045907	4	0.0625	0.000137152	HRH1, HRH2, PTGS2, EGFR
BP	insulin-like growth factor receptor signaling pathway	GO:0048009	5	0.078125	0.000138858	FLT1, PDPK1, KIT, KDR, EGFR
BP	dopamine uptake involved in synaptic transmission	GO:0051583	3	0.046875	0.000154129	DRD2, SLC6A3, SNCA
BP	presynaptic modulation of chemical synaptic transmission	GO:0099171	4	0.0625	0.000181322	PRKCG, GSK3B, PRKCB, DRD2
BP	memory	GO:0007613	5	0.078125	0.000191351	APP, HRH1, CHRNA7, COMT, PTGS2
BP	regulation of heart rate	GO:0002027	4	0.0625	0.000197863	EDNRA, EDNRB, DRD2, PRKACA
BP	hyaloid vascular plexus regression	GO:1990384	3	0.046875	0.000215329	FLT1, DRD2, SLC6A3
BP	positive regulation of phosphate metabolic process	GO:0045937	3	0.046875	0.000215329	FLT1, KIT, KDR
BP	negative regulation of apoptotic process	GO:0043066	9	0.140625	0.000221482	GSK3B, EDNRB, SRC, ADORA1, AKR1B1, TP53, PRKCZ, EGFR, SNCA
BP	response to interleukin-1	GO:0070555	4	0.0625	0.000233813	APP, SRC, PRKCA, SNCA
BP	response to nicotine	GO:0035094	4	0.0625	0.000341484	CHRNA7, MMP2, DRD2, SLC6A3
BP	multicellular organism development	GO:0007275	4	0.0625	0.00039214	FLT1, KIT, KDR, EGFR
BP	intracellular calcium ion homeostasis	GO:0006874	5	0.078125	0.000449173	EDNRA, PRKCB, CHRNA7, DRD2, ELANE
BP	response to nematode	GO:0009624	3	0.046875	0.00045853	PTGER4, PTGER2, PTGS2
BP	peptidyl-tyrosine phosphorylation	GO:0018108	4	0.0625	0.000476793	FLT1, SRC, KDR, EGFR
BP	negative regulation of cell population proliferation	GO:0008285	8	0.125	0.000506496	BCHE, APP, ADORA1, OPRM1, DRD2, PTGS2, TP53, PTGES
BP	vascular endothelial growth factor receptor-1 signaling pathway	GO:0036323	4	0.0625	0.000539252	FLT1, KIT, KDR, EGFR
BP	platelet-derived growth factor receptor-alpha signaling pathway	GO:0035790	4	0.0625	0.00057235	FLT1, KIT, KDR, EGFR
BP	epithelial cell proliferation	GO:0050673	4	0.0625	0.00060672	KIT, KDR, DRD2, EGFR
BP	macrophage colony-stimulating factor signaling pathway	GO:0038145	4	0.0625	0.00060672	FLT1, KIT, KDR, EGFR
BP	Kit signaling pathway	GO:0038109	4	0.0625	0.00060672	FLT1, KIT, KDR, EGFR
BP	synaptic transmission, dopaminergic	GO:0001963	3	0.046875	0.000669702	CDK5, COMT, DRD2
BP	brain-derived neurotrophic factor receptor signaling pathway	GO:0031547	4	0.0625	0.000717659	FLT1, KIT, KDR, EGFR
BP	platelet-derived growth factor receptor-beta signaling pathway	GO:0035791	4	0.0625	0.000717659	FLT1, KIT, KDR, EGFR
BP	positive regulation of protein modification process	GO:0031401	3	0.046875	0.000789812	FLT1, KIT, KDR
BP	hepatocyte growth factor receptor signaling pathway	GO:0048012	4	0.0625	0.000798337	FLT1, KIT, KDR, EGFR
BP	response to mechanical stimulus	GO:0009612	4	0.0625	0.000884564	PTGER4, SRC, MMP2, PPARG
BP	cognition	GO:0050890	4	0.0625	0.000884564	APP, CHRNA7, ADORA1, SLC6A3
BP	collagen-activated tyrosine kinase receptor signaling pathway	GO:0038063	4	0.0625	0.000884564	FLT1, KIT, KDR, EGFR
BP	response to estrogen	GO:0043627	4	0.0625	0.000884564	HSP90AA1, MMP2, PPARG, ESR1
BP	chemical synaptic transmission	GO:0007268	6	0.09375	0.000915372	PRKCG, HRH1, CDK5, HRH2, CHRNA7, SNCA
BP	cellular response to fluid shear stress	GO:0071498	3	0.046875	0.000919521	SRC, MMP2, PTGS2
BP	positive regulation of insulin secretion	GO:0032024	4	0.0625	0.000929805	PRKCB, PRKCA, F2, PRKACA
BP	cellular response to heat	GO:0034605	4	0.0625	0.000976489	VCP, HSP90AA1, PRKACA, PTGS2
BP	signal transduction	GO:0007165	13	0.203125	0.00100959	PRKCB, PDPK1, SRC, CHRNA7, ESR1, PRKCZ, EGFR, EDNRA, KIT, ADORA1, PPARG, PRKACA, PTGES
BP	vascular endothelial growth factor signaling pathway	GO:0038084	4	0.0625	0.00107425	FLT1, KIT, KDR, EGFR
BP	positive regulation of miRNA transcription	GO:1902895	4	0.0625	0.00107425	TERT, PPARG, TP53, EGFR
BP	cellular response to hypoxia	GO:0071456	5	0.078125	0.00116914	TERT, SRC, PPARG, PTGS2, TP53
BP	regulation of long-term neuronal synaptic plasticity	GO:0048169	3	0.046875	0.0012075	APP, DRD2, SNCA
BP	positive regulation of cell population proliferation	GO:0008284	8	0.125	0.00129966	FLT1, EDNRB, CHRNA7, ODC1, KDR, F2, PRKCZ, EGFR
BP	regulation of cell population proliferation	GO:0042127	5	0.078125	0.00143116	NOS2, PTGER2, KIT, EGFR, PTGS1
BP	cellular response to xenobiotic stimulus	GO:0071466	4	0.0625	0.00152646	NOS2, CXCR4, TP53, EGFR
BP	cellular response to prostaglandin E stimulus	GO:0071380	3	0.046875	0.00153313	PTGER4, PTGER2, PPARG
BP	adenylate cyclase-activating G protein-coupled receptor signaling pathway	GO:0007189	5	0.078125	0.0015392	PTGER4, APP, PTGER2, PTGER3, PRKACA
BP	response to vitamin D	GO:0033280	3	0.046875	0.00170993	PRKCB, TYR, PTGS2
BP	prostaglandin biosynthetic process	GO:0001516	3	0.046875	0.00189595	PTGS2, PTGES, PTGS1
BP	positive regulation of bone resorption	GO:0045780	3	0.046875	0.00189595	SRC, PRKCA, EGFR
BP	detection of temperature stimulus involved in sensory perception of pain	GO:0050965	3	0.046875	0.00209116	ADORA1, CXCR4, COMT
BP	prostaglandin metabolic process	GO:0006693	3	0.046875	0.00209116	AKR1B1, COMT, PTGES
BP	pigmentation	GO:0043473	3	0.046875	0.00229547	KIT, TYR, DRD2
BP	positive regulation of long-term synaptic potentiation	GO:1900273	3	0.046875	0.00250885	APP, CHRNA7, DRD2
BP	negative regulation of proteolysis	GO:0045861	3	0.046875	0.00273122	CDK5, F2, TP53
BP	regulation of dopamine secretion	GO:0014059	3	0.046875	0.00296253	PRKCB, DRD2, SNCA
BP	G protein-coupled receptor signaling pathway	GO:0007186	10	0.15625	0.00308163	APP, HRH1, EDNRA, PTGER2, PTGER3, ADORA1, CXCR4, PPARG, F2, ESR1
BP	neuron apoptotic process	GO:0051402	4	0.0625	0.00312874	APP, CDK5, TP53, SNCA
BP	cellular response to insulin stimulus	GO:0032869	4	0.0625	0.00353723	PDPK1, SRC, PPARG, PRKCZ
BP	protein tetramerization	GO:0051262	3	0.046875	0.00370951	APP, TP53, SNCA
BP	positive regulation of apoptotic process	GO:0043065	6	0.09375	0.00415805	APP, SRC, PPARG, PTGS2, TP53, SNCA
BP	negative regulation of miRNA transcription	GO:1902894	3	0.046875	0.00425112	APP, PPARG, ESR1
BP	fibroblast growth factor receptor signaling pathway	GO:0008543	4	0.0625	0.00444851	FLT1, KIT, KDR, EGFR
BP	regulation of inflammatory response	GO:0050727	4	0.0625	0.00444851	ALOX5, PTGS2, ESR1, PTGES
BP	positive regulation of release of sequestered calcium ion into cytosol	GO:0051281	3	0.046875	0.0048271	PDPK1, F2, SNCA
BP	cellular response to vascular endothelial growth factor stimulus	GO:0035924	3	0.046875	0.00512783	FLT1, MAPKAPK2, KDR
BP	positive regulation of excitatory postsynaptic potential	GO:2000463	3	0.046875	0.00543699	APP, CHRNA7, PRKCZ
BP	cell surface receptor protein tyrosine kinase signaling pathway	GO:0007169	4	0.0625	0.00548999	FLT1, SRC, KDR, EGFR
BP	response to amphetamine	GO:0001975	3	0.046875	0.00608034	EDNRA, COMT, DRD2
BP	response to cocaine	GO:0042220	3	0.046875	0.00608034	HSP90AA1, DRD2, SLC6A3
BP	neuron migration	GO:0001764	4	0.0625	0.00635947	HSP90AA1, CDK5, CXCR4, CDK5R1
BP	negative regulation of protein-containing complex assembly	GO:0031333	3	0.046875	0.00641443	GSK3B, SRC, PRKCZ
BP	negative regulation of endothelial cell apoptotic process	GO:2000352	3	0.046875	0.00641443	TERT, PDPK1, KDR
BP	regulation of fever generation	GO:0031620	2	0.03125	0.00647913	EDNRB, PTGES
BP	alpha-glucoside transport	GO:0000017	2	0.03125	0.00647913	SLC5A1, SLC5A2
BP	acetylcholine catabolic process	GO:0006581	2	0.03125	0.00647913	ACHE, BCHE
BP	regulation of synaptic vesicle recycling	GO:1903421	2	0.03125	0.00647913	CDK5, SNCA
BP	calcium-mediated signaling	GO:0019722	4	0.0625	0.0066665	APP, EDNRB, PDPK1, CXCR4
BP	cellular response to estradiol stimulus	GO:0071392	3	0.046875	0.00675672	MMP2, ESR1, EGFR
BP	ovarian follicle development	GO:0001541	3	0.046875	0.00783222	MMP2, KIT, KDR
BP	sensory perception of pain	GO:0019233	3	0.046875	0.00783222	CDK5, OPRM1, PTGES
BP	neuron projection development	GO:0031175	4	0.0625	0.0083334	GSK3B, APP, CDK5, CDK5R1
BP	calcium ion transmembrane transport	GO:0070588	4	0.0625	0.00944092	EDNRA, EDNRB, CHRNA7, OPRM1
BP	negative regulation of protein catabolic process	GO:0042177	3	0.046875	0.00978364	PRKCG, NOS2, EGFR
BP	vasodilation	GO:0042311	3	0.046875	0.0101973	EDNRB, ADORA1, EGFR
BP	cellular response to amyloid-beta	GO:1904646	3	0.046875	0.0101973	GSK3B, APP, CDK5
BP	angiogenesis	GO:0001525	5	0.078125	0.0106274	FLT1, MMP2, KDR, PRKCA, PTGS2
BP	positive regulation of MAP kinase activity	GO:0043406	3	0.046875	0.0110475	FLT1, EGFR, ELANE
BP	positive regulation of blood vessel endothelial cell migration	GO:0043536	3	0.046875	0.011484	PDPK1, KDR, PRKCA
BP	stem cell proliferation	GO:0072089	3	0.046875	0.011484	ABCB1, KDR, TP53
BP	negative regulation of transcription by RNA polymerase II	GO:0000122	9	0.140625	0.0119333	APP, EDNRB, SRC, PPARG, TXN, ESR1, TP53, ELANE, SNCA
BP	cell migration	GO:0016477	5	0.078125	0.012199	FLT1, PDPK1, MMP2, KDR, PRKCZ
BP	positive regulation of vascular associated smooth muscle cell proliferation	GO:1904707	3	0.046875	0.0128382	TERT, SRC, MMP2
BP	regulation of amyloid fibril formation	GO:1905906	2	0.03125	0.0129169	APP, CHRNA7
BP	renal D-glucose absorption	GO:0035623	2	0.03125	0.0129169	SLC5A1, SLC5A2
BP	regulation of chloride transport	GO:2001225	2	0.03125	0.0129169	ABCB1, CA2
BP	choline metabolic process	GO:0019695	2	0.03125	0.0129169	ACHE, BCHE
BP	renal sodium excretion	GO:0035812	2	0.03125	0.0129169	EDNRB, COMT
BP	renin secretion into blood stream	GO:0002001	2	0.03125	0.0129169	EDNRB, COMT
BP	negative regulation of inflammatory response	GO:0050728	4	0.0625	0.0130285	PTGER4, ALOX5, PPARG, ELANE
BP	G protein-coupled receptor signaling pathway, coupled to cyclic nucleotide second messenger	GO:0007187	3	0.046875	0.0133043	HRH1, HRH2, OPRM1
BP	positive regulation of smooth muscle cell proliferation	GO:0048661	3	0.046875	0.0133043	PTGS2, EGFR, ELANE
BP	cellular response to reactive oxygen species	GO:0034614	3	0.046875	0.0133043	SRC, MMP2, EGFR
BP	negative regulation of neuron apoptotic process	GO:0043524	4	0.0625	0.0139709	PRKCG, TERT, KDR, SNCA
BP	cell population proliferation	GO:0008283	4	0.0625	0.0142125	EDNRA, ODC1, TYR, PTGES
BP	regulation of macroautophagy	GO:0016241	3	0.046875	0.0147465	CDK5, PRKACA, CDK5R1
BP	positive regulation of fever generation	GO:0031622	2	0.03125	0.0161204	PTGER3, PTGS2
BP	heparin metabolic process	GO:0030202	2	0.03125	0.0161204	EDNRA, EDNRB
BP	neutrophil-mediated killing of gram-negative bacterium	GO:0070945	2	0.03125	0.0161204	F2, ELANE
BP	D-glucose import across plasma membrane	GO:0098708	2	0.03125	0.0161204	SLC5A1, SLC5A2
BP	prostaglandin secretion	GO:0032310	2	0.03125	0.0161204	NOS2, PTGS2
BP	positive regulation of protein transport	GO:0051222	2	0.03125	0.0161204	SRC, PRKCZ
BP	learning	GO:0007612	3	0.046875	0.0162529	BCHE, APP, PTGS2
BP	synapse organization	GO:0050808	3	0.046875	0.0178223	APP, CHRNA7, SNCA
BP	gene expression	GO:0010467	4	0.0625	0.0178444	APP, EDNRA, EDNRB, COMT
BP	positive regulation of interleukin-8 production	GO:0032757	3	0.046875	0.018903	NOS2, F3, ELANE
BP	xenobiotic transport across blood-brain barrier	GO:1990962	2	0.03125	0.0193137	ABCB1, ABCG2
BP	regulation of circadian rhythm	GO:0042752	3	0.046875	0.0194534	PRKCG, GSK3B, PPARG
BP	positive regulation of non-canonical NF-kappaB signal transduction	GO:1901224	3	0.046875	0.0200106	APP, VCP, EGFR
BP	response to wounding	GO:0009611	3	0.046875	0.0205745	EDNRA, COMT, F2
BP	long-term synaptic potentiation	GO:0060291	3	0.046875	0.0205745	PRKCG, PRKCZ, SNCA
BP	circadian rhythm	GO:0007623	3	0.046875	0.0217219	GSK3B, NOS2, EGFR
BP	cellular response to retinoic acid	GO:0071300	3	0.046875	0.0223054	GSK3B, PPARG, DRD2
BP	adenohypophysis development	GO:0021984	2	0.03125	0.0224968	DRD2, SLC6A3
BP	response to acetylcholine	GO:1905144	2	0.03125	0.0224968	EDNRA, CHRNA7
BP	negative regulation of protein export from nucleus	GO:0046826	2	0.03125	0.0224968	CDK5, TXN
BP	hippocampus development	GO:0021766	3	0.046875	0.0228954	GSK3B, CDK5, CDK5R1
BP	positive regulation of endothelial cell proliferation	GO:0001938	3	0.046875	0.0234919	KDR, PRKCA, F3
BP	positive regulation of gene expression	GO:0010628	6	0.09375	0.0238573	GSK3B, APP, EPHX2, PPARG, TP53, F3
BP	sodium ion transport	GO:0006814	3	0.046875	0.0247038	SLC5A1, ATP1A1, SLC5A2
BP	cellular oxidant detoxification	GO:0098869	3	0.046875	0.0247038	PTGS2, PTGES, PTGS1
BP	cellular response to mechanical stimulus	GO:0071260	3	0.046875	0.0253192	PTGER4, PTGS2, EGFR
BP	negative regulation of synaptic transmission, glutamatergic	GO:0051967	2	0.03125	0.0256697	ADORA1, DRD2
BP	modulation of excitatory postsynaptic potential	GO:0098815	2	0.03125	0.0256697	APP, CHRNA7
BP	developmental pigmentation	GO:0048066	2	0.03125	0.0256697	EDNRA, EDNRB
BP	cAMP/PKA signal transduction	GO:0141156	2	0.03125	0.0256697	EDNRA, PRKACA
BP	negative regulation of acute inflammatory response	GO:0002674	2	0.03125	0.0256697	ADORA1, PPARG
BP	mitotic nuclear membrane disassembly	GO:0007077	2	0.03125	0.0256697	PRKCB, PRKCA
BP	regulation of D-glucose transmembrane transport	GO:0010827	2	0.03125	0.0256697	EDNRA, PRKCB
BP	norepinephrine metabolic process	GO:0042415	2	0.03125	0.0256697	EDNRA, COMT
BP	synapse assembly	GO:0007416	3	0.046875	0.0259409	ACHE, CDK5, DRD2
BP	cellular response to lipopolysaccharide	GO:0071222	4	0.0625	0.026525	EDNRB, NOS2, SRC, PTGS2
BP	positive regulation of protein catabolic process	GO:0045732	3	0.046875	0.0278428	GSK3B, VCP, HSP90AA1
BP	catecholamine metabolic process	GO:0006584	2	0.03125	0.0288324	MAOA, COMT
BP	regulation of reactive oxygen species biosynthetic process	GO:1903426	2	0.03125	0.0288324	ALOX5, SNCA
BP	dopamine biosynthetic process	GO:0042416	2	0.03125	0.0288324	SLC6A3, SNCA
BP	response to salt stress	GO:0009651	2	0.03125	0.0288324	HSP90AA1, TP53
BP	epithelial cell maturation	GO:0002070	2	0.03125	0.0288324	KDR, AKR1B1
BP	transport across blood-brain barrier	GO:0150104	3	0.046875	0.0311333	ABCB1, SLC5A1, ABCG2
BP	tongue development	GO:0043586	2	0.03125	0.0319851	KIT, EGFR
BP	transepithelial transport	GO:0070633	2	0.03125	0.0319851	ABCB1, ABCG2
BP	cyclooxygenase pathway	GO:0019371	2	0.03125	0.0319851	PTGS2, PTGS1
BP	endothelin receptor signaling pathway	GO:0086100	2	0.03125	0.0319851	EDNRA, EDNRB
BP	export across plasma membrane	GO:0140115	2	0.03125	0.0319851	ABCB1, ABCG2
BP	negative regulation of developmental process	GO:0051093	2	0.03125	0.0319851	GSK3B, KIT
BP	response to estradiol	GO:0032355	3	0.046875	0.0324906	DRD2, PTGS2, ESR1
BP	locomotory behavior	GO:0007626	3	0.046875	0.0324906	APP, DRD2, SLC6A3
BP	epithelial cell development	GO:0002064	2	0.03125	0.0351277	CXCR4, ESR1
BP	ER overload response	GO:0006983	2	0.03125	0.0351277	GSK3B, TP53
BP	negative regulation of cytosolic calcium ion concentration	GO:0051481	2	0.03125	0.0351277	OPRM1, DRD2
BP	regulation of cytokine production involved in inflammatory response	GO:1900015	2	0.03125	0.0351277	NOS2, ALOX5
BP	behavioral response to ethanol	GO:0048149	2	0.03125	0.0351277	OPRM1, DRD2
BP	regulation of toll-like receptor signaling pathway	GO:0034121	2	0.03125	0.0382602	APP, ESR1
BP	response to morphine	GO:0043278	2	0.03125	0.0382602	PRKCG, DRD2
BP	negative regulation of adenylate cyclase activity	GO:0007194	2	0.03125	0.0382602	EDNRB, DRD2
BP	response to angiotensin	GO:1990776	2	0.03125	0.0382602	COMT, PTGS2
BP	podocyte differentiation	GO:0072112	2	0.03125	0.0382602	EDNRA, EDNRB
BP	cardiac muscle cell apoptotic process	GO:0010659	2	0.03125	0.0382602	HSP90AA1, TP53
BP	enteric nervous system development	GO:0048484	2	0.03125	0.0382602	EDNRA, EDNRB
BP	cellular response to epinephrine stimulus	GO:0071872	2	0.03125	0.0413827	PRKACA, SNCA
BP	renal sodium ion absorption	GO:0070294	2	0.03125	0.0413827	EDNRA, EDNRB
BP	peptidyl-tyrosine autophosphorylation	GO:0038083	2	0.03125	0.0413827	KDR, EGFR
BP	positive regulation of urine volume	GO:0035810	2	0.03125	0.0413827	EDNRB, DRD2
BP	positive regulation of positive chemotaxis	GO:0050927	2	0.03125	0.0413827	KDR, F3
BP	cell communication by electrical coupling involved in cardiac conduction	GO:0086064	2	0.03125	0.0413827	ATP1A1, PRKACA
BP	regulation of vascular permeability	GO:0043114	2	0.03125	0.0413827	HRH1, SRC
BP	axonogenesis	GO:0007409	3	0.046875	0.0418587	APP, CDK5, DRD2
BP	regulation of apoptotic process	GO:0042981	4	0.0625	0.0430794	VCP, HSP90AA1, CDK5, TP53
BP	prepulse inhibition	GO:0060134	2	0.03125	0.0444953	DRD2, SLC6A3
BP	response to yeast	GO:0001878	2	0.03125	0.0444953	APP, ELANE
BP	tissue remodeling	GO:0048771	2	0.03125	0.0444953	MMP2, F2
BP	negative regulation of long-term synaptic potentiation	GO:1900272	2	0.03125	0.0444953	APP, ADORA1
BP	response to selenium ion	GO:0010269	2	0.03125	0.0444953	MAOB, PTGS2
BP	angiotensin-activated signaling pathway	GO:0038166	2	0.03125	0.0444953	CA2, SRC
BP	leukocyte migration involved in inflammatory response	GO:0002523	2	0.03125	0.0444953	ALOX5, ELANE
BP	symbiont entry into host cell	GO:0046718	3	0.046875	0.0472731	SRC, CXCR4, EGFR
BP	positive regulation of nitric-oxide synthase activity	GO:0051000	2	0.03125	0.0475979	TERT, ESR1
BP	response to corticosterone	GO:0051412	2	0.03125	0.0475979	MAOB, COMT
BP	regulation of cellular response to heat	GO:1900034	2	0.03125	0.0475979	GSK3B, MAPKAPK2
BP	response to iron ion	GO:0010039	2	0.03125	0.0475979	DRD2, SLC6A3
BP	neuron remodeling	GO:0016322	2	0.03125	0.0475979	APP, EDNRA
BP	canonical Wnt signaling pathway	GO:0060070	3	0.046875	0.048865	GSK3B, EDNRA, EDNRB
BP	positive regulation of inflammatory response	GO:0050729	3	0.046875	0.0504763	PTGER4, APP, SNCA
BP	response to amyloid-beta	GO:1904645	2	0.03125	0.0506906	CHRNA7, MMP2
BP	replicative senescence	GO:0090399	2	0.03125	0.0506906	TERT, TP53
BP	positive regulation of G protein-coupled receptor signaling pathway	GO:0045745	2	0.03125	0.0506906	APP, DRD2
BP	endothelial cell differentiation	GO:0045446	2	0.03125	0.0506906	KDR, CXCR4
BP	behavioral response to cocaine	GO:0048148	2	0.03125	0.0506906	CDK5, DRD2
BP	response to ethanol	GO:0045471	3	0.046875	0.0512891	MAOB, PRKCB, SLC6A3
BP	mitochondrion organization	GO:0007005	3	0.046875	0.0521067	GSK3B, EDNRA, TERT
BP	embryonic hemopoiesis	GO:0035162	2	0.03125	0.0537734	KIT, KDR
BP	leukotriene metabolic process	GO:0006691	2	0.03125	0.0537734	ALOX5, MAPKAPK2
BP	layer formation in cerebral cortex	GO:0021819	2	0.03125	0.0537734	CDK5, CDK5R1
BP	response to pain	GO:0048265	2	0.03125	0.0537734	PRKCG, EDNRB
BP	regulation of primary metabolic process	GO:0080090	2	0.03125	0.0537734	PRKCG, PRKCA
BP	macrophage chemotaxis	GO:0048246	2	0.03125	0.0537734	EDNRB, MMP2
BP	astrocyte activation	GO:0048143	2	0.03125	0.0568463	APP, EGFR
BP	regulation of sodium ion transport	GO:0002028	2	0.03125	0.0568463	ATP1A1, DRD2
BP	dopamine metabolic process	GO:0042417	2	0.03125	0.0568463	COMT, DRD2
BP	positive regulation of canonical Wnt signaling pathway	GO:0090263	3	0.046875	0.0571092	VCP, SRC, EGFR
BP	vasoconstriction	GO:0042310	2	0.03125	0.0599095	EDNRA, EDNRB
BP	protein transmembrane transport	GO:0071806	2	0.03125	0.0599095	EDNRA, EDNRB
BP	synaptic vesicle transport	GO:0048489	2	0.03125	0.0599095	CDK5, SNCA
BP	uterus development	GO:0060065	2	0.03125	0.0599095	SRC, ESR1
BP	regulation of dendritic spine morphogenesis	GO:0061001	2	0.03125	0.0599095	CDK5, CDK5R1
BP	corpus callosum development	GO:0022038	2	0.03125	0.0629628	CDK5, KCNA3
BP	renal water homeostasis	GO:0003091	2	0.03125	0.0660064	AKR1B1, PRKACA
BP	activation of protein kinase B activity	GO:0032148	2	0.03125	0.0660064	PDPK1, TXN
BP	temperature homeostasis	GO:0001659	2	0.03125	0.0660064	ADORA1, DRD2
BP	positive regulation of superoxide anion generation	GO:0032930	2	0.03125	0.0660064	APP, EGFR
BP	lipoprotein transport	GO:0042953	2	0.03125	0.0660064	PRKCB, PPARG
BP	positive regulation of protein export from nucleus	GO:0046827	2	0.03125	0.0660064	GSK3B, PRKACA
BP	establishment of endothelial barrier	GO:0061028	2	0.03125	0.0660064	EDNRA, EDNRB
BP	positive regulation of insulin receptor signaling pathway	GO:0046628	2	0.03125	0.0660064	SRC, PRKCZ
BP	negative regulation of transforming growth factor beta receptor signaling pathway	GO:0030512	3	0.046875	0.0666926	PDPK1, PPARG, TP53
BP	synaptic vesicle exocytosis	GO:0016079	2	0.03125	0.0690403	CDK5, SNCA
BP	melanocyte differentiation	GO:0030318	2	0.03125	0.0690403	EDNRB, KIT
BP	response to antibiotic	GO:0046677	2	0.03125	0.0690403	HSP90AA1, TP53
BP	negative regulation of telomere maintenance via telomerase	GO:0032211	2	0.03125	0.0720644	SRC, TP53
BP	negative regulation of protein localization to nucleus	GO:1900181	2	0.03125	0.0720644	GSK3B, APP
BP	regulation of peptidyl-tyrosine phosphorylation	GO:0050730	2	0.03125	0.0720644	APP, EGFR
BP	Fc-gamma receptor signaling pathway involved in phagocytosis	GO:0038096	2	0.03125	0.0720644	NOS2, SRC
BP	telomere maintenance via telomerase	GO:0007004	2	0.03125	0.0720644	HSP90AA1, TERT
BP	ionotropic glutamate receptor signaling pathway	GO:0035235	2	0.03125	0.0720644	APP, CDK5R1
BP	positive regulation of glycolytic process	GO:0045821	2	0.03125	0.0750789	APP, SRC
BP	protein kinase A signaling	GO:0010737	2	0.03125	0.0750789	EDNRA, PRKACA
BP	negative regulation of hippo signaling	GO:0035331	2	0.03125	0.0750789	VCP, SRC
BP	sodium ion import across plasma membrane	GO:0098719	2	0.03125	0.0750789	SLC5A1, SLC5A2
BP	regulation of cell shape	GO:0008360	3	0.046875	0.0758339	KIT, KDR, F2
BP	response to cadmium ion	GO:0046686	2	0.03125	0.0780838	TERT, KIT
BP	negative regulation of vascular endothelial cell proliferation	GO:1905563	2	0.03125	0.0780838	FLT1, PPARG
BP	leukocyte migration	GO:0050900	2	0.03125	0.081079	SRC, ADORA1
BP	positive regulation of cell-matrix adhesion	GO:0001954	2	0.03125	0.081079	GSK3B, PRKCZ
BP	positive regulation of protein metabolic process	GO:0051247	2	0.03125	0.081079	APP, CHRNA7
BP	postsynaptic modulation of chemical synaptic transmission	GO:0099170	2	0.03125	0.081079	DRD2, PRKACA
BP	microtubule cytoskeleton organization	GO:0000226	3	0.046875	0.0843812	CDK5, PRKCZ, CDK5R1
BP	cytokine-mediated signaling pathway	GO:0019221	3	0.046875	0.0892516	KIT, PRKACA, F3
BP	acetylcholine receptor signaling pathway	GO:0095500	2	0.03125	0.0900074	ACHE, CHRNA7
BP	negative regulation of blood pressure	GO:0045776	2	0.03125	0.0900074	NOS2, DRD2
BP	positive regulation of oligodendrocyte differentiation	GO:0048714	2	0.03125	0.0929645	CXCR4, PPARG
BP	amyloid fibril formation	GO:1990000	2	0.03125	0.0929645	APP, SNCA
BP	positive regulation of protein targeting to membrane	GO:0090314	2	0.03125	0.0929645	CDK5, CDK5R1
BP	DNA biosynthetic process	GO:0071897	2	0.03125	0.0929645	TERT, SRC
BP	positive regulation of protein serine/threonine kinase activity	GO:0071902	2	0.03125	0.0929645	SRC, SNCA
BP	microglial cell activation	GO:0001774	2	0.03125	0.0929645	APP, SNCA
BP	response to electrical stimulus	GO:0051602	2	0.03125	0.0959121	SRC, MMP2
BP	neuron cellular homeostasis	GO:0070050	2	0.03125	0.0988504	APP, CA2
BP	branching involved in blood vessel morphogenesis	GO:0001569	2	0.03125	0.0988504	EDNRA, KDR
BP	cell adhesion	GO:0007155	5	0.078125	0.0995719	ACHE, APP, SRC, KIT, PRKCA
CC	plasma membrane	GO:0005886	47	0.734375	2.50075e-14	PTGER4, APP, ACHE, GSK3B, FLT1, ABCB1, SRC, PTGER2, CHRNA7, PTGER3, KCNA3, CXCR4, ATP1A1, SLC5A1, COMT, SLC5A2, PRKCZ, SLC6A3, EGFR, HRH1, EDNRA, CYSLTR2, EDNRB, TERT, HRH2, CA2, ADORA1, KDR, DRD2, PRKACA, SNCA, PRKCG, BCHE, HSP90AA1, NOS2, PRKCB, PDPK1, MMP2, PRKCA, OPRM1, F2, F3, ESR1, CDK5, KIT, CDK5R1, ABCG2
CC	perinuclear region of cytoplasm	GO:0048471	19	0.296875	6.36296e-12	PRKCG, ACHE, APP, VCP, HSP90AA1, NOS2, SRC, KCNA3, PRKCA, SLC5A1, TYR, PRKCZ, EGFR, ALOX5, PPARG, PRKACA, PTGES, CDK5R1, SNCA
CC	dendrite	GO:0030425	12	0.1875	1.42753e-07	PRKCG, GSK3B, APP, HRH1, MAOB, CDK5, HRH2, ADORA1, OPRM1, COMT, DRD2, CDK5R1
CC	axon	GO:0030424	11	0.171875	1.49032e-07	GSK3B, APP, CDK5, KCNA3, ATP1A1, OPRM1, COMT, DRD2, SLC6A3, CDK5R1, SNCA
CC	extracellular exosome	GO:0070062	23	0.359375	3.43342e-07	APP, VCP, HSP90AA1, ABCB1, PRKCB, SRC, EPHX2, AKR1B1, CXCR4, PRKCA, SLC5A1, ATP1A1, TXN, COMT, F2, SLC5A2, PRKCZ, PTGS1, CA1, CA2, MAPKAPK2, PRKACA, ELANE
CC	membrane raft	GO:0045121	8	0.125	3.91616e-06	APP, SRC, KCNA3, KDR, ATP1A1, SLC6A3, EGFR, ABCG2
CC	nuclear envelope lumen	GO:0005641	4	0.0625	4.37792e-06	BCHE, APP, ALOX5, PTGES
CC	synapse	GO:0045202	11	0.171875	5.81751e-06	PRKCG, ACHE, APP, HRH1, HRH2, CHRNA7, ADORA1, OPRM1, COMT, DRD2, SNCA
CC	calyx of Held	GO:0044305	4	0.0625	3.45287e-05	PRKCG, PRKCB, ADORA1, KCNA3
CC	receptor complex	GO:0043235	7	0.109375	5.02941e-05	APP, FLT1, SRC, KIT, KDR, PPARG, EGFR
CC	neuron projection	GO:0043005	8	0.125	5.9129e-05	APP, CDK5, CHRNA7, OPRM1, PTGS2, SLC6A3, CDK5R1, PTGS1
CC	neuromuscular junction	GO:0031594	5	0.078125	0.000131954	ACHE, APP, CDK5, PRKACA, CDK5R1
CC	neuronal cell body	GO:0043025	8	0.125	0.000143803	HSP90AA1, MAOB, CDK5, SRC, ADORA1, SLC6A3, CDK5R1, SNCA
CC	protein-containing complex	GO:0032991	10	0.15625	0.000236048	APP, VCP, HSP90AA1, CXCR4, ATP1A1, PTGS2, ESR1, TP53, EGFR, SNCA
CC	apical plasma membrane	GO:0016324	8	0.125	0.000251615	HSP90AA1, ABCB1, SLC5A1, ATP1A1, SLC5A2, PRKCZ, EGFR, ABCG2
CC	cytosol	GO:0005829	31	0.484375	0.000362055	APP, GSK3B, VCP, MAOA, SRC, ODC1, AKR1B1, TXN, COMT, PRKCZ, HRH1, CA1, TERT, CA2, ALOX5, PRKACA, ELANE, SNCA, PRKCG, HSP90AA1, NOS2, PRKCB, PDPK1, EPHX2, PRKCA, ESR1, CDK5, MAPKAPK2, PPARG, TP53, CDK5R1
CC	cytoplasm	GO:0005737	32	0.5	0.000396519	APP, GSK3B, VCP, ABCB1, SRC, ODC1, AKR1B1, CXCR4, TXN, PTGS2, PRKCZ, SLC6A3, EGFR, PTGS1, CA1, TERT, CA2, PRKACA, ELANE, SNCA, HSP90AA1, NOS2, PRKCB, PDPK1, PRKCA, TYR, ESR1, CDK5, MAPKAPK2, PPARG, TP53, CDK5R1
CC	cell surface	GO:0009986	9	0.140625	0.00089626	ACHE, APP, HSP90AA1, ABCB1, CXCR4, F3, SLC6A3, EGFR, ELANE
CC	brush border membrane	GO:0031526	4	0.0625	0.000898235	HSP90AA1, PRKCB, SLC5A1, ABCG2
CC	postsynaptic density	GO:0014069	6	0.09375	0.0012375	PRKCG, CDK5, PDPK1, ATP1A1, PRKCZ, CDK5R1
CC	perikaryon	GO:0043204	5	0.078125	0.00147869	APP, CDK5, OPRM1, DRD2, CDK5R1
CC	dendritic spine	GO:0043197	5	0.078125	0.00169093	APP, ADORA1, DRD2, PRKACA, CDK5R1
CC	glutamatergic synapse	GO:0098978	8	0.125	0.00204868	GSK3B, VCP, SRC, KCNA3, DRD2, PRKACA, PRKCZ, EGFR
CC	cell junction	GO:0030054	5	0.078125	0.00280516	CDK5, SRC, KDR, PRKCZ, EGFR
CC	endosome	GO:0005768	6	0.09375	0.00283371	APP, FLT1, KDR, OPRM1, PRKCZ, EGFR
CC	cell-cell junction	GO:0005911	5	0.078125	0.00291164	PRKCG, APP, SRC, KIT, PRKCZ
CC	postsynapse	GO:0098794	5	0.078125	0.00373562	GSK3B, APP, CHRNA7, PRKACA, SNCA
CC	postsynaptic membrane	GO:0045211	5	0.078125	0.00413272	CHRNA7, ADORA1, KCNA3, DRD2, SLC6A3
CC	mitochondrion	GO:0005739	13	0.203125	0.0050375	GSK3B, APP, HSP90AA1, MAOB, MAOA, SRC, MMP2, AKR1B1, PRKCA, TXN, PRKACA, TP53, SNCA
CC	membrane	GO:0016020	27	0.421875	0.00757652	PTGER4, APP, ACHE, ABCB1, MAOA, CHRNA7, PTGER3, KCNA3, CXCR4, ATP1A1, COMT, SLC5A2, PRKCZ, SLC6A3, EGFR, PRKACA, SNCA, HSP90AA1, PDPK1, OPRM1, F3, ESR1, CDK5, KIT, TP53, PTGES, CDK5R1
CC	growth cone	GO:0030426	4	0.0625	0.0081362	APP, CDK5, CDK5R1, SNCA
CC	protein kinase 5 complex	GO:0016533	2	0.03125	0.00911804	CDK5, CDK5R1
CC	synaptic membrane	GO:0097060	3	0.046875	0.00942721	PRKCG, SRC, EGFR
CC	presynaptic membrane	GO:0042734	4	0.0625	0.0104459	ADORA1, KCNA3, DRD2, SLC6A3
CC	extracellular space	GO:0005615	13	0.203125	0.0156987	ACHE, BCHE, APP, FLT1, MMP2, AKR1B1, F2, F3, EGFR, ALOX5, KIT, ELANE, SNCA
CC	lysosome	GO:0005764	5	0.078125	0.0162647	APP, SRC, CXCR4, TYR, SNCA
CC	axon terminus	GO:0043679	3	0.046875	0.0163318	DRD2, SLC6A3, SNCA
CC	external side of apical plasma membrane	GO:0098591	2	0.03125	0.0181543	ABCB1, ABCG2
CC	dendritic growth cone	GO:0044294	2	0.03125	0.0271094	HSP90AA1, SRC
CC	presynapse	GO:0098793	4	0.0625	0.0279328	GSK3B, APP, CDK5, CDK5R1
CC	collagen-containing extracellular matrix	GO:0062023	5	0.078125	0.0313667	HSP90AA1, MMP2, F2, F3, ELANE
CC	external side of plasma membrane	GO:0009897	5	0.078125	0.0386207	KIT, KDR, CXCR4, F2, F3
CC	melanosome	GO:0042470	3	0.046875	0.0401573	HSP90AA1, ATP1A1, TYR
CC	dopaminergic synapse	GO:0098691	2	0.03125	0.0447791	DRD2, SLC6A3
CC	Golgi-associated vesicle	GO:0005798	2	0.03125	0.0476932	APP, TYR
CC	secretory granule lumen	GO:0034774	3	0.046875	0.0488678	VCP, HSP90AA1, ALOX5
CC	basolateral plasma membrane	GO:0016323	4	0.0625	0.049378	HSP90AA1, ADORA1, ATP1A1, EGFR
CC	nucleoplasm	GO:0005654	19	0.296875	0.0498484	GSK3B, VCP, HSP90AA1, NOS2, PRKCB, SRC, AKR1B1, PRKCA, TXN, ESR1, TERT, CDK5, ALOX5, MAPKAPK2, PPARG, PRKACA, TP53, CDK5R1, ABCG2
CC	ficolin-1-rich granule lumen	GO:1904813	3	0.046875	0.0558081	VCP, HSP90AA1, ALOX5
CC	intracellular vesicle	GO:0097708	2	0.03125	0.0592623	SLC5A1, EGFR
CC	acrosomal vesicle	GO:0001669	3	0.046875	0.0598051	KIT, DRD2, PRKACA
CC	nuclear matrix	GO:0016363	3	0.046875	0.0606161	ALOX5, TP53, PRKCZ
CC	endoplasmic reticulum	GO:0005783	8	0.125	0.0681309	APP, VCP, KDR, PRKCA, ATP1A1, OPRM1, PTGS2, TP53
CC	early endosome	GO:0005769	4	0.0625	0.0688006	APP, KDR, CXCR4, SLC5A1
CC	sperm flagellum	GO:0036126	3	0.046875	0.0689312	ATP1A1, DRD2, PRKACA
CC	endoplasmic reticulum lumen	GO:0005788	4	0.0625	0.0698515	BCHE, APP, F2, PTGS2
CC	extracellular region	GO:0005576	12	0.1875	0.0760745	ACHE, BCHE, APP, VCP, HSP90AA1, ALOX5, MMP2, KDR, TXN, F2, ELANE, SNCA
CC	presynaptic cytosol	GO:0099523	2	0.03125	0.0763571	PRKCG, PRKCB
CC	vesicle	GO:0031982	3	0.046875	0.0921283	APP, COMT, PRKCZ
CC	myelin sheath	GO:0043209	2	0.03125	0.095915	HSP90AA1, CA2
MF	protein kinase activity	GO:0004672	11	0.171875	1.87462e-07	PRKCG, GSK3B, CDK5, PDPK1, SRC, PRKCB, MAPKAPK2, PRKCA, PRKACA, PRKCZ, CDK5R1
MF	ATP binding	GO:0005524	19	0.296875	1.38921e-06	PRKCG, GSK3B, VCP, HSP90AA1, FLT1, ABCB1, PRKCB, PDPK1, SRC, PRKCA, ATP1A1, PRKCZ, EGFR, CDK5, KIT, MAPKAPK2, KDR, PRKACA, ABCG2
MF	protease binding	GO:0002020	7	0.109375	1.87559e-06	GSK3B, KIT, TP53, F3, SLC6A3, ELANE, CDK5R1
MF	protein homodimerization activity	GO:0042803	13	0.203125	5.12273e-06	ACHE, APP, HSP90AA1, NOS2, EPHX2, CHRNA7, ODC1, TXN, TYR, PTGS2, TERT, KIT, ABCG2
MF	transmembrane receptor protein tyrosine kinase activity	GO:0004714	5	0.078125	7.92856e-06	FLT1, SRC, KIT, KDR, EGFR
MF	protein binding	GO:0005515	60	0.9375	9.17365e-06	ACHE, APP, GSK3B, FLT1, AKR1B1, COMT, SLC6A3, EDNRA, CA1, CYSLTR2, EDNRB, CA2, ADORA1, KDR, PRKACA, PRKCG, HSP90AA1, PDPK1, PRKCB, MMP2, PRKCA, OPRM1, F2, F3, MAPKAPK2, KIT, PPARG, TP53, PTGES, ABCG2, PTGER4, VCP, ABCB1, MAOB, MAOA, SRC, CHRNA7, ODC1, PTGER3, KCNA3, CXCR4, ATP1A1, SLC5A1, TXN, PTGS2, SLC5A2, PRKCZ, EGFR, PTGS1, TERT, ALOX5, DRD2, ELANE, SNCA, BCHE, NOS2, TYR, ESR1, CDK5, CDK5R1
MF	calcium,diacylglycerol-dependent serine/threonine kinase activity	GO:0004698	4	0.0625	1.48757e-05	PRKCG, PRKCB, PRKCA, PRKCZ
MF	diacylglycerol-dependent, calcium-independent serine/threonine kinase activity	GO:0004699	4	0.0625	1.48757e-05	PRKCG, PRKCB, PRKCA, PRKCZ
MF	diacylglycerol-dependent serine/threonine kinase activity	GO:0004697	4	0.0625	1.82657e-05	PRKCG, PRKCB, PRKCA, PRKCZ
MF	protein serine kinase activity	GO:0106310	9	0.140625	2.45141e-05	PRKCG, GSK3B, CDK5, PDPK1, PRKCB, MAPKAPK2, PRKCA, PRKACA, PRKCZ
MF	enzyme binding	GO:0019899	9	0.140625	2.91642e-05	BCHE, APP, SRC, PRKCA, PPARG, PTGS2, ESR1, TP53, EGFR
MF	protein serine/threonine kinase activity	GO:0004674	9	0.140625	4.1446e-05	PRKCG, GSK3B, CDK5, PDPK1, PRKCB, MAPKAPK2, PRKCA, PRKACA, PRKCZ
MF	ubiquitin protein ligase binding	GO:0031625	8	0.125	6.93928e-05	GSK3B, VCP, HSP90AA1, ABCB1, CXCR4, PRKACA, TP53, EGFR
MF	prostaglandin E receptor activity	GO:0004957	3	0.046875	0.000105203	PTGER4, PTGER2, PTGER3
MF	tau protein binding	GO:0048156	4	0.0625	0.000377898	GSK3B, HSP90AA1, CDK5, SNCA
MF	histone H3Y41 kinase activity	GO:0035401	5	0.078125	0.000553202	FLT1, SRC, KIT, KDR, EGFR
MF	histone H2AXY142 kinase activity	GO:0140801	5	0.078125	0.000553202	FLT1, SRC, KIT, KDR, EGFR
MF	protein tyrosine kinase collagen receptor activity	GO:0038062	4	0.0625	0.000556321	FLT1, KIT, KDR, EGFR
MF	placental growth factor receptor activity	GO:0036332	4	0.0625	0.000556321	FLT1, KIT, KDR, EGFR
MF	boss receptor activity	GO:0008288	4	0.0625	0.000556321	FLT1, KIT, KDR, EGFR
MF	macrophage colony-stimulating factor receptor activity	GO:0005011	4	0.0625	0.000556321	FLT1, KIT, KDR, EGFR
MF	stem cell factor receptor activity	GO:0005020	4	0.0625	0.000556321	FLT1, KIT, KDR, EGFR
MF	brain-derived neurotrophic factor receptor activity	GO:0060175	4	0.0625	0.000556321	FLT1, KIT, KDR, EGFR
MF	platelet-derived growth factor alpha-receptor activity	GO:0005018	4	0.0625	0.000556321	FLT1, KIT, KDR, EGFR
MF	insulin receptor activity	GO:0005009	4	0.0625	0.000556321	FLT1, KIT, KDR, EGFR
MF	GPI-linked ephrin receptor activity	GO:0005004	4	0.0625	0.000556321	FLT1, KIT, KDR, EGFR
MF	oxidoreductase activity, acting on single donors with incorporation of molecular oxygen, incorporation of two atoms of oxygen	GO:0016702	3	0.046875	0.000571315	ALOX5, PTGS2, PTGS1
MF	epidermal growth factor receptor activity	GO:0005006	4	0.0625	0.000590451	FLT1, KIT, KDR, EGFR
MF	platelet-derived growth factor beta-receptor activity	GO:0005019	4	0.0625	0.000590451	FLT1, KIT, KDR, EGFR
MF	hepatocyte growth factor receptor activity	GO:0005008	4	0.0625	0.000590451	FLT1, KIT, KDR, EGFR
MF	fibroblast growth factor receptor activity	GO:0005007	4	0.0625	0.000590451	FLT1, KIT, KDR, EGFR
MF	insulin-like growth factor receptor activity	GO:0005010	4	0.0625	0.000625893	FLT1, KIT, KDR, EGFR
MF	vascular endothelial growth factor receptor activity	GO:0005021	4	0.0625	0.000662665	FLT1, KIT, KDR, EGFR
MF	transmembrane-ephrin receptor activity	GO:0005005	4	0.0625	0.000700789	FLT1, KIT, KDR, EGFR
MF	histone H3T6 kinase activity	GO:0035403	6	0.09375	0.00129312	GSK3B, CDK5, PDPK1, PRKCB, MAPKAPK2, PRKCA
MF	identical protein binding	GO:0042802	15	0.234375	0.00156172	BCHE, APP, VCP, HSP90AA1, MAOB, TYR, ESR1, EGFR, TERT, KDR, PPARG, DRD2, TP53, ABCG2, SNCA
MF	integrin binding	GO:0005178	5	0.078125	0.00197263	APP, SRC, KDR, PRKCA, EGFR
MF	zinc ion binding	GO:0008270	10	0.15625	0.00241617	PRKCG, CA1, CA2, PRKCB, MMP2, PRKCA, PPARG, ESR1, TP53, SNCA
MF	phospholipase binding	GO:0043274	3	0.046875	0.00256226	PDPK1, SRC, PRKCZ
MF	protein phosphatase binding	GO:0019903	4	0.0625	0.00312426	VCP, HSP90AA1, PPARG, EGFR
MF	ephrin receptor binding	GO:0046875	3	0.046875	0.00406009	APP, SRC, CDK5R1
MF	protein-folding chaperone binding	GO:0051087	4	0.0625	0.00510223	APP, TERT, ATP1A1, TP53
MF	14-3-3 protein binding	GO:0071889	3	0.046875	0.00523582	ESR1, TP53, PRKCZ
MF	protein tyrosine kinase activity	GO:0004713	4	0.0625	0.00609271	SRC, KIT, KDR, EGFR
MF	cyanamide hydratase activity	GO:0018820	2	0.03125	0.00654918	CA1, CA2
MF	acetylcholinesterase activity	GO:0003990	2	0.03125	0.00654918	ACHE, BCHE
MF	alpha-glucoside transmembrane transporter activity	GO:0015151	2	0.03125	0.00654918	SLC5A1, SLC5A2
MF	growth factor binding	GO:0019838	3	0.046875	0.00689824	FLT1, KIT, KDR
MF	nuclear estrogen receptor binding	GO:0030331	3	0.046875	0.00799574	SRC, PPARG, ESR1
MF	metal ion binding	GO:0046872	18	0.28125	0.00883598	PRKCG, FLT1, NOS2, PRKCB, PRKCA, ATP1A1, TYR, PTGS2, SLC5A2, PRKCZ, SLC6A3, PTGS1, TERT, KIT, KDR, PPARG, TP53, SNCA
MF	AMP-activated protein kinase activity	GO:0004679	5	0.078125	0.00928166	GSK3B, CDK5, PDPK1, MAPKAPK2, PRKACA
MF	monoamine oxidase activity	GO:0097621	2	0.03125	0.00980792	MAOB, MAOA
MF	cholinesterase activity	GO:0004104	2	0.03125	0.00980792	ACHE, BCHE
MF	endothelin receptor activity	GO:0004962	2	0.03125	0.00980792	EDNRA, EDNRB
MF	prostaglandin-endoperoxide synthase activity	GO:0004666	2	0.03125	0.00980792	PTGS2, PTGS1
MF	cytokine binding	GO:0019955	3	0.046875	0.0104088	KIT, CXCR4, ELANE
MF	transcription coactivator binding	GO:0001223	3	0.046875	0.0108386	TERT, PPARG, ESR1
MF	aliphatic amine oxidase activity	GO:0052595	2	0.03125	0.0130561	MAOB, MAOA
MF	acetylcholine receptor activator activity	GO:0030549	2	0.03125	0.0130561	APP, CDK5
MF	heme binding	GO:0020037	4	0.0625	0.0146239	NOS2, SRC, PTGS2, PTGS1
MF	copper ion binding	GO:0005507	3	0.046875	0.0160659	TYR, TP53, SNCA
MF	nitric-oxide synthase regulator activity	GO:0030235	2	0.03125	0.0162939	HSP90AA1, ESR1
MF	flavin adenine dinucleotide binding	GO:0050660	3	0.046875	0.0192873	MAOB, NOS2, MAOA
MF	arylesterase activity	GO:0004064	2	0.03125	0.0195212	CA1, CA2
MF	heterotrimeric G-protein binding	GO:0032795	2	0.03125	0.0195212	ADORA1, DRD2
MF	histamine receptor activity	GO:0004969	2	0.03125	0.0195212	HRH1, HRH2
MF	p53 binding	GO:0002039	3	0.046875	0.0221612	GSK3B, CDK5, TP53
MF	D-glucose:sodium symporter activity	GO:0005412	2	0.03125	0.022738	SLC5A1, SLC5A2
MF	dopamine binding	GO:0035240	2	0.03125	0.022738	DRD2, SLC6A3
MF	primary methylamine oxidase activity	GO:0008131	2	0.03125	0.022738	MAOB, MAOA
MF	protein kinase binding	GO:0019901	6	0.09375	0.0232116	GSK3B, PRKACA, ESR1, PRKCZ, EGFR, CDK5R1
MF	scaffold protein binding	GO:0097110	3	0.046875	0.0233574	GSK3B, HSP90AA1, SRC
MF	chromatin binding	GO:0003682	6	0.09375	0.0239291	APP, PRKCB, PPARG, ESR1, TP53, EGFR
MF	serine-type endopeptidase activity	GO:0004252	4	0.0625	0.025532	MMP2, F2, F3, ELANE
MF	ATPase binding	GO:0051117	3	0.046875	0.0310698	SRC, ESR1, EGFR
MF	amyloid-beta binding	GO:0001540	3	0.046875	0.0317524	ACHE, BCHE, CHRNA7
MF	calmodulin binding	GO:0005516	4	0.0625	0.0324459	NOS2, MAPKAPK2, ESR1, EGFR
MF	acetylcholine binding	GO:0042166	2	0.03125	0.0355019	ACHE, CHRNA7
MF	toxic substance binding	GO:0015643	2	0.03125	0.0355019	CHRNA7, EPHX2
MF	phospholipase activator activity	GO:0016004	2	0.03125	0.0355019	PDPK1, SRC
MF	kinase activity	GO:0016301	4	0.0625	0.0381056	GSK3B, CDK5, EGFR, CDK5R1
MF	heterocyclic compound binding	GO:1901363	2	0.03125	0.0418222	DRD2, SLC6A3
MF	magnesium ion binding	GO:0000287	4	0.0625	0.043333	EPHX2, COMT, PRKACA, SNCA
MF	efflux transmembrane transporter activity	GO:0015562	2	0.03125	0.044967	ABCB1, ABCG2
MF	protein tyrosine kinase activator activity	GO:0030296	2	0.03125	0.044967	SRC, EGFR
MF	ABC-type xenobiotic transporter activity	GO:0008559	2	0.03125	0.044967	ABCB1, ABCG2
MF	histone H2BS14 kinase activity	GO:0044025	4	0.0625	0.0465404	GSK3B, CDK5, PDPK1, MAPKAPK2
MF	ribosomal protein S6 kinase activity	GO:0004711	4	0.0625	0.0465404	GSK3B, CDK5, PDPK1, MAPKAPK2
MF	histone H3S10 kinase activity	GO:0035175	4	0.0625	0.0465404	GSK3B, CDK5, PDPK1, MAPKAPK2
MF	histone H2BS36 kinase activity	GO:0140823	4	0.0625	0.0465404	GSK3B, CDK5, PDPK1, MAPKAPK2
MF	histone H3S57 kinase activity	GO:0140855	4	0.0625	0.0465404	GSK3B, CDK5, PDPK1, MAPKAPK2
MF	histone H3S28 kinase activity	GO:0044022	4	0.0625	0.0465404	GSK3B, CDK5, PDPK1, MAPKAPK2
MF	histone H2AS1 kinase activity	GO:0044024	4	0.0625	0.0465404	GSK3B, CDK5, PDPK1, MAPKAPK2
MF	3-phosphoinositide-dependent protein kinase activity	GO:0004676	4	0.0625	0.0465404	GSK3B, CDK5, PDPK1, MAPKAPK2
MF	Rho-dependent protein serine/threonine kinase activity	GO:0072518	4	0.0625	0.0465404	GSK3B, CDK5, PDPK1, MAPKAPK2
MF	histone H2AS121 kinase activity	GO:0072371	4	0.0625	0.0465404	GSK3B, CDK5, PDPK1, MAPKAPK2
MF	histone H2AT120 kinase activity	GO:1990244	4	0.0625	0.0465404	GSK3B, CDK5, PDPK1, MAPKAPK2
MF	histone H4S1 kinase activity	GO:0044023	4	0.0625	0.0465404	GSK3B, CDK5, PDPK1, MAPKAPK2
MF	eukaryotic translation initiation factor 2alpha kinase activity	GO:0004694	4	0.0625	0.0465404	GSK3B, CDK5, PDPK1, MAPKAPK2
MF	histone H2AXS139 kinase activity	GO:0035979	4	0.0625	0.0465404	GSK3B, CDK5, PDPK1, MAPKAPK2
MF	histone H3T3 kinase activity	GO:0072354	4	0.0625	0.0465404	GSK3B, CDK5, PDPK1, MAPKAPK2
MF	histone H3T45 kinase activity	GO:0140857	4	0.0625	0.047008	GSK3B, CDK5, PDPK1, MAPKAPK2
MF	DNA-dependent protein kinase activity	GO:0004677	4	0.0625	0.047008	GSK3B, CDK5, PDPK1, MAPKAPK2
MF	histone H3T11 kinase activity	GO:0035402	4	0.0625	0.047478	GSK3B, CDK5, PDPK1, MAPKAPK2
MF	ATP hydrolysis activity	GO:0016887	5	0.078125	0.0525451	VCP, HSP90AA1, ABCB1, ATP1A1, ABCG2
MF	carbonate dehydratase activity	GO:0004089	2	0.03125	0.0543407	CA1, CA2
MF	D-glucose transmembrane transporter activity	GO:0055056	2	0.03125	0.0605395	SLC5A1, SLC5A2
MF	tau-protein kinase activity	GO:0050321	2	0.03125	0.0697628	GSK3B, CDK5
MF	G protein-coupled serotonin receptor activity	GO:0004993	2	0.03125	0.0697628	HRH1, HRH2
MF	insulin receptor binding	GO:0005158	2	0.03125	0.0728173	APP, SRC
MF	xenobiotic transmembrane transporter activity	GO:0042910	2	0.03125	0.0788969	ABCB1, ABCG2
MF	transmembrane transporter binding	GO:0044325	3	0.046875	0.0839846	HSP90AA1, SRC, ATP1A1
MF	cadherin binding	GO:0045296	4	0.0625	0.0884137	SRC, KDR, EGFR, CDK5R1
MF	ionotropic glutamate receptor binding	GO:0035255	2	0.03125	0.0909385	DRD2, CDK5R1
MF	G-protein alpha-subunit binding	GO:0001965	2	0.03125	0.0939247	OPRM1, DRD2
MF	protein serine/threonine/tyrosine kinase activity	GO:0004712	2	0.03125	0.0939247	PRKCG, PRKACA
MF	protein phosphatase 2A binding	GO:0051721	2	0.03125	0.0939247	TP53, SLC6A3

## Sheet: Table S7
Supplementary Table S7 Molecular docking data of marein and core targets
NO.	Core Target	Compound	Complex	Docking score (kcal/mol)	Amino acid	Distance(Å)
1	PTGS2	MAREIN	PTGS2-MAREIN	-5.1	PHE52	2.3
					PHE52	2.2
					GLY324	2.3
					ASP157	2
					VAL155	1.7
					ALA132	2.1
2	SRC	MAREIN	SRC-MAREIN	-5.65	GLU160	2
					LYS206	2.2
					ARG208	2.1
					ARG208	1.8
					ILE217	1.9
					ILE217	1.8
3	EGFR	MAREIN	EGFR-MAREIN	-3.16	GLN32	2.1
					GLU687	2.6
					GLN1021	2.6
